# Supplementary material for: The reduced kinome of Ostreococcus tauri: core eukaryotic signalling components in a tractable model species
Source: BMC Genomics. 2014 Aug 2;15:640. doi: 10.1186/1471-2164-15-640 (PMC4143559; doi:10.1186/1471-2164-15-640)
Supplement: Supplementary file 1 — Additional file 1: Table S1: Phosphorylated peptides identified by LC-MS. A compilation of 3,994 uniquely identified phosphorylation sites in O. tauri. These describe phosphorylations of 2,214 peptide sequences, which correspond to 1,252 proteins. (XLSX 699 KB) [file 12864_2014_6366_MOESM1_ESM.xlsx]

## Sheet: Supplemental information VII ph
m/z	Measured mass	Mass error (ppm)	Retention time (min)	Mascot Score	Sequence	Phosphorylations	Description	gi_Accession	RefSeq_Accession	UniProt_Accession	OT_Accession
1077.47	2152.92	0.34568	46.153	94.62	AAAAAEAPAETEASAESEELR	[14] Phospho (S)	chloroplast inner envelope protein-related (ISS) [Ostreococcus tauri]	308806445	XP_003080534.1	Q014H8	Ot07g04280
1077.46	2152.91	0.61668	45.7868	96.28	AAAAAEAPAETEASAESEELR	[14] Phospho (ST)	chloroplast inner envelope protein-related (ISS) [Ostreococcus tauri]	308806445	XP_003080534.1	Q014H8	Ot07g04280
1077.47	2152.92	0.02354	44.0713	85.35	AAAAAEAPAETEASAESEELR	[14] Phospho (ST)	chloroplast inner envelope protein-related (ISS) [Ostreococcus tauri]	308806445	XP_003080534.1	Q014H8	Ot07g04280
718.647	2152.92	1.139	44.0713	31.01	AAAAAEAPAETEASAESEELR	[14] Phospho (ST)	chloroplast inner envelope protein-related (ISS) [Ostreococcus tauri]	308806445	XP_003080534.1	Q014H8	Ot07g04280
928.419	1854.82	1.25114	42.761	43.31	AAAADSEGVSVGLSPTESK	[14] Phospho (ST)	putative zinc finger protein ZF1 (ISS) [Ostreococcus tauri]	308807831	XP_003081226.1	Q011N5	Ot09g02360
904.456	1806.9	0.60433	60.3447	26.54	AAAATLGRVSEVEQAVR	[10] Phospho (S)	putative blue light receptor (ISS) [Ostreococcus tauri]	308812864	XP_003083739.1	Q00TW1	Ot16g02900
904.457	1806.9	0.16205	55.5107	46.49	AAAATLGRVSEVEQAVR	[10] Phospho (ST)	putative blue light receptor (ISS) [Ostreococcus tauri]	308812864	XP_003083739.1	Q00TW1	Ot16g02900
603.307	1806.9	0.03406	55.4479	42.99	AAAATLGRVSEVEQAVR	[10] Phospho (ST)	putative blue light receptor (ISS) [Ostreococcus tauri]	308812864	XP_003083739.1	Q00TW1	Ot16g02900
904.457	1806.9	0.4269	53.7364	22.31	AAAATLGRVSEVEQAVR	[10] Phospho (ST)	putative blue light receptor (ISS) [Ostreococcus tauri]	308812864	XP_003083739.1	Q00TW1	Ot16g02900
603.307	1806.9	0.29414	53.7875	36.61	AAAATLGRVSEVEQAVR	[10] Phospho (ST)	putative blue light receptor (ISS) [Ostreococcus tauri]	308812864	XP_003083739.1	Q00TW1	Ot16g02900
976.775	2927.3	1.57242	43.841	42.48	AAAGDKGGADTPGRPGTPAGAQVSSTELTK	[11] Phospho (T), [17] Phospho (T)	unnamed protein product [Ostreococcus tauri]	308802159	XP_003078393.1	Q01C20	Ot03g04830
950.119	2847.34	1.50131	43.4143	25.74	AAAGDKGGADTPGRPGTPAGAQVSSTELTK	[17] Phospho (T)	unnamed protein product [Ostreococcus tauri]	308802159	XP_003078393.1	Q01C20	Ot03g04830
976.776	2927.31	0.11472	40.4803	26.88	AAAGDKGGADTPGRPGTPAGAQVSSTELTK	[11] Phospho (T), [26] Phospho (T)	unnamed protein product [Ostreococcus tauri]	308802159	XP_003078393.1	Q01C20	Ot03g04830
976.776	2927.31	0.03111	39.1159	28.63	AAAGDKGGADTPGRPGTPAGAQVSSTELTK	[11] Phospho (ST), [17] Phospho (ST)	unnamed protein product [Ostreococcus tauri]	308802159	XP_003078393.1	Q01C20	Ot03g04830
976.776	2927.31	0.19774	37.7385	39.07	AAAGDKGGADTPGRPGTPAGAQVSSTELTK	[11] Phospho (ST), [17] Phospho (ST)	unnamed protein product [Ostreococcus tauri]	308802159	XP_003078393.1	Q01C20	Ot03g04830
732.878	1463.74	1.86538	50.0059	20.08	AAALNIVPTSTGAAK	[10] Phospho (ST)	NADP-glyceraldehyde-3-phosphate dehydrogenase (IC) [Ostreococcus tauri]	308798857	XP_003074208.1	Q01GT4	Ot01g01490
732.878	1463.74	1.86538	50.0059	30.4	AAALNIVPTSTGAAK	[11] Phospho (ST)	NADP-glyceraldehyde-3-phosphate dehydrogenase (IC) [Ostreococcus tauri]	308798857	XP_003074208.1	Q01GT4	Ot01g01490
865.669	2593.99	0.46477	46.6369	22.36	AAAMNPDAMTDETADDPVPEITK	[4] Oxidation (M), [9] Oxidation (M), [10] Phospho (ST), [13] Phospho (ST)	putative transitional endoplasmic reticulum ATPase (ISS) [Ostreococcus tauri]	308799295	XP_003074428.1	Q01G65	Ot01g03680
839.014	2514.02	0.59215	47.0978	29.69	AAAMNPDAMTDETADDPVPEITK	[4] Oxidation (M), [9] Oxidation (M), [10] Phospho (ST)	putative transitional endoplasmic reticulum ATPase (ISS) [Ostreococcus tauri]	308799295	XP_003074428.1	Q01G65	Ot01g03680
844.344	1686.67	0.05861	33.4993	98.44	AAASEGDSETSGIEQR	[4] Phospho (S)	unnamed protein product [Ostreococcus tauri]	308802295	XP_003078461.1	Q01BV6	Ot03g05510
884.33	1766.65	3.03972	31.8739	29.41	AAASEGDSETSGIEQR	[4] Phospho (S), [8] Phospho (S)	unnamed protein product [Ostreococcus tauri]	308802295	XP_003078461.1	Q01BV6	Ot03g05510
884.327	1766.64	0.16888	29.6925	27.66	AAASEGDSETSGIEQR	[8] Phospho (ST), [11] Phospho (ST)	unnamed protein product [Ostreococcus tauri]	308802295	XP_003078461.1	Q01BV6	Ot03g05510
844.344	1686.67	0.48075	32.1425	86.89	AAASEGDSETSGIEQR	[4] Phospho (ST)	unnamed protein product [Ostreococcus tauri]	308802295	XP_003078461.1	Q01BV6	Ot03g05510
844.343	1686.67	1.47279	30.3443	30.63	AAASEGDSETSGIEQR	[11] Phospho (ST)	unnamed protein product [Ostreococcus tauri]	308802295	XP_003078461.1	Q01BV6	Ot03g05510
844.344	1686.67	0.28745	31.532	81.79	AAASEGDSETSGIEQR	[10] Phospho (ST)	unnamed protein product [Ostreococcus tauri]	308802295	XP_003078461.1	Q01BV6	Ot03g05510
844.344	1686.67	0.28745	31.532	67.97	AAASEGDSETSGIEQR	[8] Phospho (ST)	unnamed protein product [Ostreococcus tauri]	308802295	XP_003078461.1	Q01BV6	Ot03g05510
884.329	1766.64	1.98709	30.2294	57.38	AAASEGDSETSGIEQR	[4] Phospho (ST), [10] Phospho (ST)	unnamed protein product [Ostreococcus tauri]	308802295	XP_003078461.1	Q01BV6	Ot03g05510
844.343	1686.67	1.11221	30.7843	85.68	AAASEGDSETSGIEQR	[4] Phospho (ST)	unnamed protein product [Ostreococcus tauri]	308802295	XP_003078461.1	Q01BV6	Ot03g05510
563.232	1686.67	0.15927	30.5855	35.98	AAASEGDSETSGIEQR	[10] Phospho (ST)	unnamed protein product [Ostreococcus tauri]	308802295	XP_003078461.1	Q01BV6	Ot03g05510
884.326	1766.64	1.39388	28.4575	42.07	AAASEGDSETSGIEQR	[8] Phospho (ST), [11] Phospho (ST)	unnamed protein product [Ostreococcus tauri]	308802295	XP_003078461.1	Q01BV6	Ot03g05510
959.423	2875.25	1.68343	40.7928	36.84	AAATTDETSTSAPRDEGAIETPTKPAK	[9] Phospho (S), [10] Phospho (T)	ATP-dependent RNA helicase, putative (ISS) [Ostreococcus tauri]	308805252	XP_003079938.1	Q016S7	Ot06g03250
932.768	2795.28	1.4621	40.441	45.08	AAATTDETSTSAPRDEGAIETPTKPAK	[11] Phospho (S)	ATP-dependent RNA helicase, putative (ISS) [Ostreococcus tauri]	308805252	XP_003079938.1	Q016S7	Ot06g03250
932.769	2795.29	0.33011	36.6908	37.48	AAATTDETSTSAPRDEGAIETPTKPAK	[11] Phospho (ST)	ATP-dependent RNA helicase, putative (ISS) [Ostreococcus tauri]	308805252	XP_003079938.1	Q016S7	Ot06g03250
932.769	2795.29	0.10177	34.9026	47.99	AAATTDETSTSAPRDEGAIETPTKPAK	[8] Phospho (ST)	ATP-dependent RNA helicase, putative (ISS) [Ostreococcus tauri]	308805252	XP_003079938.1	Q016S7	Ot06g03250
1328.85	3983.52	0.55639	45.9266	38.39	AADFSEEPERGYEDADSEEDEDERDDNEGLGAGASK	[17] Phospho (ST)	unnamed protein product [Ostreococcus tauri]	308810096	XP_003082357.1	Q00XU8	Ot12g02110
996.889	3983.53	0.30033	44.1917	21.58	AADFSEEPERGYEDADSEEDEDERDDNEGLGAGASK	[17] Phospho (ST)	unnamed protein product [Ostreococcus tauri]	308810096	XP_003082357.1	Q00XU8	Ot12g02110
840.345	2518.01	0.07455	35.1992	30.01	AAEKSEGASTDNDEEEGANVPYR	[10] Phospho (ST)	DNA-directed RNA polymerase subunit E' (ISS) [Ostreococcus tauri]	308808622	XP_003081621.1	Q00ZY7	Ot10g01880
928.387	1854.76	1.5603	26.3219	20.95	AAEPSAEDSNERGESVK	[9] Phospho (ST)	Histone H3 (Lys4) methyltransferase complex, subunit CPS25/DPY-30 (ISS) [Ostreococcus tauri]	308810268	XP_003082443.1	Q00XL2	Ot12g02970
1096.14	3285.39	0.65304	67.1339	61.09	AAFGSHEDMMDTDGGIEQLNVTADNGIPIR	[9] Oxidation (M), [10] Oxidation (M), [12] Phospho (T)	putative serine/threonine-protein kinase ctr1 (ISS) [Ostreococcus tauri]	308804075	XP_003079350.1	Q019B7	Ot05g02530
1096.14	3285.4	0.76664	60.4755	45.19	AAFGSHEDMMDTDGGIEQLNVTADNGIPIR	[9] Oxidation (M), [10] Oxidation (M), [12] Phospho (ST)	putative serine/threonine-protein kinase ctr1 (ISS) [Ostreococcus tauri]	308804075	XP_003079350.1	Q019B7	Ot05g02530
973.057	2916.15	1.511	73.6748	68.64	AAFGYSDSEDEMDDFIVRDETDGPR	[6] Phospho (S)	glycine-rich protein (ISS) [Ostreococcus tauri]	308810405	XP_003082511.1	Q00XE3	Ot13g00400
1005.04	3012.11	1.03809	59.636	56.56	AAFGYSDSEDEMDDFIVRDETDGPR	[6] Phospho (ST), [8] Phospho (ST), [12] Oxidation (M)	glycine-rich protein (ISS) [Ostreococcus tauri]	308810405	XP_003082511.1	Q00XE3	Ot13g00400
978.389	2932.15	2.87499	58.3886	47.37	AAFGYSDSEDEMDDFIVRDETDGPR	[6] Phospho (ST), [12] Oxidation (M)	glycine-rich protein (ISS) [Ostreococcus tauri]	308810405	XP_003082511.1	Q00XE3	Ot13g00400
849.84	1697.67	0.33999	30.8147	49.88	AAGEEVSESEEEQPK	[7] Phospho (S)	unnamed protein product [Ostreococcus tauri]	308813089	XP_003083851.1	Q00TJ8	Ot17g00910
849.84	1697.67	0.89595	29.4179	43.87	AAGEEVSESEEEQPK	[7] Phospho (ST)	unnamed protein product [Ostreococcus tauri]	308813089	XP_003083851.1	Q00TJ8	Ot17g00910
889.823	1777.63	1.20031	27.6182	29.22	AAGEEVSESEEEQPK	[7] Phospho (ST), [9] Phospho (ST)	unnamed protein product [Ostreococcus tauri]	308813089	XP_003083851.1	Q00TJ8	Ot17g00910
889.824	1777.63	0.24973	26.5004	34.62	AAGEEVSESEEEQPK	[7] Phospho (ST), [9] Phospho (ST)	unnamed protein product [Ostreococcus tauri]	308813089	XP_003083851.1	Q00TJ8	Ot17g00910
702.288	1402.56	0.93159	42.407	38.61	AAGEMATTMTSPR	[11] Phospho (S)	putative zinc finger protein (ISS) [Ostreococcus tauri]	308799629	XP_003074595.1	Q01FP8	Ot01g05310
718.283	1434.55	0.06979	25.17	72.44	AAGEMATTMTSPR	[5] Oxidation (M), [9] Oxidation (M), [11] Phospho (S)	putative zinc finger protein (ISS) [Ostreococcus tauri]	308799629	XP_003074595.1	Q01FP8	Ot01g05310
718.283	1434.55	0.38168	19.5552	56.53	AAGEMATTMTSPR	[5] Oxidation (M), [9] Oxidation (M), [11] Phospho (ST)	putative zinc finger protein (ISS) [Ostreococcus tauri]	308799629	XP_003074595.1	Q01FP8	Ot01g05310
718.283	1434.55	0.4955	19.2965	31.78	AAGEMATTMTSPR	[5] Oxidation (M), [9] Oxidation (M), [11] Phospho (ST)	putative zinc finger protein (ISS) [Ostreococcus tauri]	308799629	XP_003074595.1	Q01FP8	Ot01g05310
527.747	1053.48	5.19598	44.5753	30.03	AAGSLLASER	[4] Phospho (S)	putative peptidylprolyl isomerase (ISS) [Ostreococcus tauri]	308803498	XP_003079062.1	Q01A56	Ot04g05450
1100.52	2199.02	3.11066	79.0006	22.58	AAGSLLASERGAVGTGMEVESK	[4] Phospho (S)	putative peptidylprolyl isomerase (ISS) [Ostreococcus tauri]	308803498	XP_003079062.1	Q01A56	Ot04g05450
726.953	2177.84	0.63444	19.4698	40.19	AAGTSERGTSEEGENDRPR	[9] Phospho (ST), [10] Phospho (ST)	Molecular chaperone (DnaJ superfamily) (ISS) [Ostreococcus tauri]	308805080	XP_003079852.1		Ot06g02390
848.364	1694.71	1.13085	44.113	55.05	AALEASAPVAGDDADSR	[16] Phospho (S)	putativ (ISS) [Ostreococcus tauri]	308804599	XP_003079612.1	Q018A5	Ot05g05150
848.364	1694.71	1.38523	38.6842	51.12	AALEASAPVAGDDADSR	[16] Phospho (ST)	putativ (ISS) [Ostreococcus tauri]	308804599	XP_003079612.1	Q018A5	Ot05g05150
848.364	1694.71	0.29248	37.1632	69.78	AALEASAPVAGDDADSR	[16] Phospho (ST)	putativ (ISS) [Ostreococcus tauri]	308804599	XP_003079612.1	Q018A5	Ot05g05150
1147.78	4587.08	0.25799	80.6619	22.87	AALPETSENDPGDEEEEDVFTFGTPLNPPPPQQVDSTVAVIR	[21] Phospho (T)	filamin (ISS) [Ostreococcus tauri]	308808666	XP_003081643.1	Q00ZW5	Ot10g02100
568.279	1134.54	0.61783	27.8408	43.37	AALTKPDSPR	[8] Phospho (ST)	TOUGH (ISS) [Ostreococcus tauri]	308799365	XP_003074463.1	Q01G30	Ot01g04030
568.279	1134.54	0.67735	23.4977	28.46	AALTKPDSPR	[8] Phospho (ST)	TOUGH (ISS) [Ostreococcus tauri]	308799365	XP_003074463.1	Q01G30	Ot01g04030
769.331	2304.97	0.03891	52.5081	45.92	AAMLDDTIRSPALDSPTEAR	[3] Oxidation (M), [10] Phospho (S), [15] Phospho (S)	unnamed protein product [Ostreococcus tauri]	308801907	XP_003078267.1	Q01CE6	Ot03g03560
769.327	2304.96	4.26116	45.7218	37.05	AAMLDDTIRSPALDSPTEAR	[3] Oxidation (M), [10] Phospho (ST), [15] Phospho (ST)	unnamed protein product [Ostreococcus tauri]	308801907	XP_003078267.1	Q01CE6	Ot03g03560
843.833	1685.65	1.27112	29.8545	53.71	AANASDSDSEELNQR	[5] Phospho (ST)	Predicted membrane protein (associated with esophageal cancer in humans) (ISS) [Ostreococcus tauri]	308810513	XP_003082565.1	Q00X89	Ot13g00940
843.833	1685.65	1.27112	29.8545	44.19	AANASDSDSEELNQR	[7] Phospho (ST)	Predicted membrane protein (associated with esophageal cancer in humans) (ISS) [Ostreococcus tauri]	308810513	XP_003082565.1	Q00X89	Ot13g00940
741.319	2220.93	0.47974	38.0264	27.68	AANASEDDAMAPAEPGRVPEK	[5] Phospho (S), [10] Oxidation (M)	mini-chromosome maintenance protein MCM6 (ISS) [Ostreococcus tauri]	308799065	XP_003074313.1	Q01GI0	Ot01g02530
784.017	2349.03	0.52889	33.4206	27.66	AANASEDDAMAPAEPGRVPEKK	[5] Phospho (ST), [10] Oxidation (M)	mini-chromosome maintenance protein MCM6 (ISS) [Ostreococcus tauri]	308799065	XP_003074313.1	Q01GI0	Ot01g02530
784.018	2349.03	0.04481	31.1312	32.89	AANASEDDAMAPAEPGRVPEKK	[5] Phospho (ST), [10] Oxidation (M)	mini-chromosome maintenance protein MCM6 (ISS) [Ostreococcus tauri]	308799065	XP_003074313.1	Q01GI0	Ot01g02530
1143.95	2285.88	0.24063	63.2464	83.39	AAPAGDMFGEDSDEEAFYLR	[7] Oxidation (M), [12] Phospho (ST)	U4/U6-associated splicing factor PRP4 (ISS) [Ostreococcus tauri]	308799679	XP_003074620.1	Q01FM3	Ot01g05560
762.968	2285.88	0.55134	60.118	75.03	AAPAGDMFGEDSDEEAFYLR	[7] Oxidation (M), [12] Phospho (ST)	U4/U6-associated splicing factor PRP4 (ISS) [Ostreococcus tauri]	308799679	XP_003074620.1	Q01FM3	Ot01g05560
1143.95	2285.88	0.44367	61.2103	34.63	AAPAGDMFGEDSDEEAFYLR	[7] Oxidation (M), [12] Phospho (ST)	U4/U6-associated splicing factor PRP4 (ISS) [Ostreococcus tauri]	308799679	XP_003074620.1	Q01FM3	Ot01g05560
836.37	3341.45	1.69365	49.0455	42.99	AAPHGEVSESEEVDIHEEGADGNVDAETLKK	[8] Phospho (S)	putative GTP-binding protein; 106556-109264 (ISS) [Ostreococcus tauri]	308806946	XP_003080784.1		Ot08g02140
772.33	1542.64	2.00897	32.0216	27.8	AAPVGATSSSPSPVR	[10] Phospho (S), [12] Phospho (S)	Serine/threonine protein phosphatase (ISS) [Ostreococcus tauri]	308798961	XP_003074260.1	Q01GN2	Ot01g02010
870.445	1738.88	0.19558	50.2131	62.17	AAQAAAAVHLPSASPLGK	[14] Phospho (ST)	U4/U6-associated splicing factor PRP4 (ISS) [Ostreococcus tauri]	308808970	XP_003081795.1	Q00ZG2	Ot10g03620
632.666	1894.98	0.31471	53.9846	37.48	AAQAAAAVHLPSASPLGKR	[14] Phospho (S)	U4/U6-associated splicing factor PRP4 (ISS) [Ostreococcus tauri]	308808970	XP_003081795.1	Q00ZG2	Ot10g03620
1112.77	3335.3	0.09851	56.1337	22.91	AAQEAESSDEDMDTQSSFTMEELTYGPVR	[8] Phospho (ST), [12] Oxidation (M), [20] Oxidation (M)	C2H2-type Zn-finger protein (ISS) [Ostreococcus tauri]	308806944	XP_003080783.1		Ot08g02130
953.358	1904.7	1.76705	19.8005	28.71	AAREDANASDSDDRPR	[9] Phospho (ST), [11] Phospho (ST)	Global transcriptional regulator, cell division control protein (ISS) [Ostreococcus tauri]	308810086	XP_003082352.1	Q00XV3	Ot12g02060
901.901	1801.79	0.60746	51.3766	95.81	AASAEIASDYVATPGGSR	[3] Phospho (S)	Armadillo/beta-Catenin/plakoglobin (ISS) [Ostreococcus tauri]	308812157	XP_003083386.1		Ot15g02430
901.901	1801.79	0.06607	46.3727	102.76	AASAEIASDYVATPGGSR	[3] Phospho (S)	Armadillo/beta-Catenin/plakoglobin (ISS) [Ostreococcus tauri]	308812157	XP_003083386.1		Ot15g02430
901.902	1801.79	0.35088	44.507	25.32	AASAEIASDYVATPGGSR	[13] Phospho (ST)	Armadillo/beta-Catenin/plakoglobin (ISS) [Ostreococcus tauri]	308812157	XP_003083386.1		Ot15g02430
901.902	1801.79	0.23225	46.1985	89.41	AASAEIASDYVATPGGSR	[3] Phospho (ST)	Armadillo/beta-Catenin/plakoglobin (ISS) [Ostreococcus tauri]	308812157	XP_003083386.1		Ot15g02430
941.885	1881.75	0.03278	43.8813	49.49	AASAEIASDYVATPGGSR	[3] Phospho (ST), [13] Phospho (ST)	Armadillo/beta-Catenin/plakoglobin (ISS) [Ostreococcus tauri]	308812157	XP_003083386.1		Ot15g02430
901.902	1801.79	0.41947	44.4688	82.45	AASAEIASDYVATPGGSR	[3] Phospho (ST)	Armadillo/beta-Catenin/plakoglobin (ISS) [Ostreococcus tauri]	308812157	XP_003083386.1		Ot15g02430
575.778	1149.54	1.04587	42.5045	24.54	AASAPDRARR	[3] Phospho (ST)	unnamed protein product [Ostreococcus tauri]	308804065	XP_003079345.1	Q019C2	Ot05g02480
618.787	1235.56	0.14135	62.6372	21.39	AASGTFTFGAVK	[3] Phospho (S)	unnamed protein product [Ostreococcus tauri]	308808195	XP_003081408.1	Q010V3	Ot09g04180
1319.55	2637.08	0.08067	73.7046	103.15	AASLAALDEAAMDDDVDFNSPEYK	[3] Phospho (S)	GlsA-related protein (ISS) [Ostreococcus tauri]	308805034	XP_003079829.1	Q017D6	Ot06g02160
885.368	2653.08	1.38488	64.7507	54.19	AASLAALDEAAMDDDVDFNSPEYK	[3] Phospho (ST), [12] Oxidation (M)	GlsA-related protein (ISS) [Ostreococcus tauri]	308805034	XP_003079829.1	Q017D6	Ot06g02160
1327.55	2653.08	0.21137	64.7063	96.46	AASLAALDEAAMDDDVDFNSPEYK	[3] Phospho (ST), [12] Oxidation (M)	GlsA-related protein (ISS) [Ostreococcus tauri]	308805034	XP_003079829.1	Q017D6	Ot06g02160
885.368	2653.08	1.4742	63.1612	51.66	AASLAALDEAAMDDDVDFNSPEYK	[3] Phospho (ST), [12] Oxidation (M)	GlsA-related protein (ISS) [Ostreococcus tauri]	308805034	XP_003079829.1	Q017D6	Ot06g02160
1327.55	2653.08	0.6229	63.1331	101.53	AASLAALDEAAMDDDVDFNSPEYK	[3] Phospho (ST), [12] Oxidation (M)	GlsA-related protein (ISS) [Ostreococcus tauri]	308805034	XP_003079829.1	Q017D6	Ot06g02160
743.323	1484.63	1.39531	48.5772	55.41	AASLPGGDNDAVYR	[3] Phospho (S)	SL-TPS/P (ISS) [Ostreococcus tauri]	308799041	XP_003074301.1	Q01GJ2	Ot01g02410
743.325	1484.64	4.07233	43.4859	50.7	AASLPGGDNDAVYR	[3] Phospho (ST)	SL-TPS/P (ISS) [Ostreococcus tauri]	308799041	XP_003074301.1	Q01GJ2	Ot01g02410
743.324	1484.63	2.27195	41.7509	76.6	AASLPGGDNDAVYR	[3] Phospho (ST)	SL-TPS/P (ISS) [Ostreococcus tauri]	308799041	XP_003074301.1	Q01GJ2	Ot01g02410
902.91	1803.8	0.48181	55.8108	48.92	AASSFGGSADSLSTPLTR	[4] Phospho (S)	unnamed protein product [Ostreococcus tauri]	308812173	XP_003083394.1	Q00UV7	Ot15g02510
902.91	1803.81	1.04663	53.9567	57.53	AASSFGGSADSLSTPLTR	[3] Phospho (ST)	unnamed protein product [Ostreococcus tauri]	308812173	XP_003083394.1	Q00UV7	Ot15g02510
793.354	1584.69	1.55558	37.0198	51.03	AATNAATVAMATSPGR	[10] Oxidation (M), [13] Phospho (S)	unnamed protein product [Ostreococcus tauri]	308805418	XP_003080021.1	Q016J2	Ot06g04080
793.356	1584.7	0.04747	33.7157	91.83	AATNAATVAMATSPGR	[10] Oxidation (M), [13] Phospho (S)	unnamed protein product [Ostreococcus tauri]	308805418	XP_003080021.1	Q016J2	Ot06g04080
793.355	1584.7	0.48022	32.4622	70.51	AATNAATVAMATSPGR	[10] Oxidation (M), [13] Phospho (ST)	unnamed protein product [Ostreococcus tauri]	308805418	XP_003080021.1	Q016J2	Ot06g04080
793.356	1584.7	0.1628	30.9839	61.81	AATNAATVAMATSPGR	[10] Oxidation (M), [13] Phospho (ST)	unnamed protein product [Ostreococcus tauri]	308805418	XP_003080021.1	Q016J2	Ot06g04080
567.235	1132.46	0.11	31.8529	26.64	AATSSANFER	[5] Phospho (S)	PSAN_VOLCA Photosystem I reaction centre subunit N, chl (ISS) [Ostreococcus tauri]	308804662	XP_003079643.1	Q017X3	Ot06g00290
688.792	1375.57	0.17384	23.5423	37.41	AATSSMTPQTSAK	[6] Oxidation (M), [11] Phospho (S)	transcriptional coactivator p15 (ISS) [Ostreococcus tauri]	308800744	XP_003075153.1	Q01E28	Ot02g05500
1101.98	2201.95	0.82663	49.5676	34.36	AATVKSSGDESEPGSPFSDVR	[7] Phospho (S)	unnamed protein product [Ostreococcus tauri]	308801110	XP_003075336.1	Q01DJ5	Ot02g07330
738.84	1475.67	0.22071	32.7452	87.74	AATYVASGAATGASAK	[14] Phospho (S)	unnamed protein product [Ostreococcus tauri]	308806800	XP_003080711.1	Q013Q0	Ot08g01400
1116.49	3346.43	0.6405	49.0328	90.4	AAVDGGSESADASASEDFGSEDEGTAGKPVNVLK	[20] Phospho (ST)	ABC-type transport system-like (ISS) [Ostreococcus tauri]	308804922	XP_003079773.1	Q017J2	Ot06g01600
761.977	2282.91	0.08908	58.9101	47.7	AAVDVASDSEDEFAASEFSEK	[9] Phospho (S)	putative brix domain-containing protein (ISS) [Ostreococcus tauri]	308801721	XP_003078174.1	Q01CN9	Ot03g02630
1182.45	2362.88	1.20663	55.2348	60.57	AAVDVASDSEDEFAASEFSEK	[7] Phospho (ST), [9] Phospho (ST)	putative brix domain-containing protein (ISS) [Ostreococcus tauri]	308801721	XP_003078174.1	Q01CN9	Ot03g02630
1142.46	2282.91	0.88516	56.7346	94.57	AAVDVASDSEDEFAASEFSEK	[7] Phospho (ST)	putative brix domain-containing protein (ISS) [Ostreococcus tauri]	308801721	XP_003078174.1	Q01CN9	Ot03g02630
1182.45	2362.88	2.0012	54.0088	48.56	AAVDVASDSEDEFAASEFSEK	[7] Phospho (ST), [9] Phospho (ST)	putative brix domain-containing protein (ISS) [Ostreococcus tauri]	308801721	XP_003078174.1	Q01CN9	Ot03g02630
840.667	2518.98	0.54417	60.4325	77.45	AAVDVASDSEDEFAASEFSEKR	[7] Phospho (S), [9] Phospho (S)	putative brix domain-containing protein (ISS) [Ostreococcus tauri]	308801721	XP_003078174.1	Q01CN9	Ot03g02630
814.011	2439.01	0.12936	60.236	29.48	AAVDVASDSEDEFAASEFSEKR	[9] Phospho (S)| [7] Phospho (S)	putative brix domain-containing protein (ISS) [Ostreococcus tauri]	308801721	XP_003078174.1	Q01CN9	Ot03g02630
1220.51	2439.01	0.26969	57.2677	41.56	AAVDVASDSEDEFAASEFSEKR	[7] Phospho (S)	putative brix domain-containing protein (ISS) [Ostreococcus tauri]	308801721	XP_003078174.1	Q01CN9	Ot03g02630
840.667	2518.98	0.91381	55.5107	36.25	AAVDVASDSEDEFAASEFSEKR	[7] Phospho (ST), [9] Phospho (ST)	putative brix domain-containing protein (ISS) [Ostreococcus tauri]	308801721	XP_003078174.1	Q01CN9	Ot03g02630
814.011	2439.01	0.31782	55.1413	29.07	AAVDVASDSEDEFAASEFSEKR	[7] Phospho (ST)	putative brix domain-containing protein (ISS) [Ostreococcus tauri]	308801721	XP_003078174.1	Q01CN9	Ot03g02630
840.666	2518.98	0.2288	54.8184	41.69	AAVDVASDSEDEFAASEFSEKR	[7] Phospho (ST), [9] Phospho (ST)	putative brix domain-containing protein (ISS) [Ostreococcus tauri]	308801721	XP_003078174.1	Q01CN9	Ot03g02630
814.011	2439.01	0.37306	53.9203	33.46	AAVDVASDSEDEFAASEFSEKR	[9] Phospho (ST)	putative brix domain-containing protein (ISS) [Ostreococcus tauri]	308801721	XP_003078174.1	Q01CN9	Ot03g02630
575.605	1723.79	0.17387	41.6274	25.81	AAVEPTKTPPLSPTR	[6] Phospho (T), [14] Phospho (T)	unnamed protein product [Ostreococcus tauri]	308804774	XP_003079699.1	Q017R7	Ot06g00850
548.95	1643.83	0.63025	43.6622	24.21	AAVEPTKTPPLSPTR	[8] Phospho (T)| [6] Phospho (T)	unnamed protein product [Ostreococcus tauri]	308804774	XP_003079699.1	Q017R7	Ot06g00850
575.606	1723.79	0.12265	36.1897	23.08	AAVEPTKTPPLSPTR	[8] Phospho (ST), [14] Phospho (ST)	unnamed protein product [Ostreococcus tauri]	308804774	XP_003079699.1	Q017R7	Ot06g00850
862.905	1723.79	0.02861	36.2344	32.2	AAVEPTKTPPLSPTR	[8] Phospho (ST), [12] Phospho (ST)	unnamed protein product [Ostreococcus tauri]	308804774	XP_003079699.1	Q017R7	Ot06g00850
862.905	1723.79	0.09574	34.9727	25.27	AAVEPTKTPPLSPTR	[8] Phospho (ST), [12] Phospho (ST)	unnamed protein product [Ostreococcus tauri]	308804774	XP_003079699.1	Q017R7	Ot06g00850
575.606	1723.79	0.15062	34.9727	21.06	AAVEPTKTPPLSPTR	[8] Phospho (ST), [12] Phospho (ST)	unnamed protein product [Ostreococcus tauri]	308804774	XP_003079699.1	Q017R7	Ot06g00850
1053.98	2105.94	3.38692	66.5667	21.95	ADADVGPGITVGQVMSAGPER	[16] Phospho (ST)	pentatricopeptide (ISS) [Ostreococcus tauri]	308804375	XP_003079500.1	Q018L7	Ot05g04030
730.658	2188.95	0.15349	69.9581	68.66	ADAEASYDDLTGAALTGIEAR	[7] Phospho (Y)	Swi2/Snf2-related protein DDM1; decrease in DNA methylation 1; CHR1 (ISS) [Ostreococcus tauri]	308813301	XP_003083957.1		Ot17g01970
1095.48	2188.95	0.02957	69.9357	118.11	ADAEASYDDLTGAALTGIEAR	[6] Phospho (S)	Swi2/Snf2-related protein DDM1; decrease in DNA methylation 1; CHR1 (ISS) [Ostreococcus tauri]	308813301	XP_003083957.1		Ot17g01970
730.658	2188.95	0.48415	64.6907	45.75	ADAEASYDDLTGAALTGIEAR	[11] Phospho (ST)	Swi2/Snf2-related protein DDM1; decrease in DNA methylation 1; CHR1 (ISS) [Ostreococcus tauri]	308813301	XP_003083957.1		Ot17g01970
730.658	2188.95	0.48415	64.6907	57.56	ADAEASYDDLTGAALTGIEAR	[7] Phospho (Y)	Swi2/Snf2-related protein DDM1; decrease in DNA methylation 1; CHR1 (ISS) [Ostreococcus tauri]	308813301	XP_003083957.1		Ot17g01970
1095.48	2188.95	0.22319	64.7274	103.63	ADAEASYDDLTGAALTGIEAR	[6] Phospho (ST)	Swi2/Snf2-related protein DDM1; decrease in DNA methylation 1; CHR1 (ISS) [Ostreococcus tauri]	308813301	XP_003083957.1		Ot17g01970
730.658	2188.95	0.49904	63.0451	59.36	ADAEASYDDLTGAALTGIEAR	[7] Phospho (Y)	Swi2/Snf2-related protein DDM1; decrease in DNA methylation 1; CHR1 (ISS) [Ostreococcus tauri]	308813301	XP_003083957.1		Ot17g01970
604.745	1207.47	0.74892	15.1793	32.92	ADAGEEPGSPAK	[9] Phospho (ST)	Sterol reductase/lamin B receptor (ISS) [Ostreococcus tauri]	308801983	XP_003078305.1		Ot03g03940
926.373	1850.73	0.57868	31.9953	60.32	ADAPGPSSDADASAATDPR	[8] Phospho (ST)	unnamed protein product [Ostreococcus tauri]	308798959	XP_003074259.1	Q01GN3	Ot01g02000
926.373	1850.73	0.19193	30.8095	73.24	ADAPGPSSDADASAATDPR	[8] Phospho (ST)	unnamed protein product [Ostreococcus tauri]	308798959	XP_003074259.1	Q01GN3	Ot01g02000
1017.36	2032.71	0.31638	55.3688	58.45	ADDDNDSSDDDDLFGAPK	[0] Acetyl (N Terminal), [8] Phospho (S)	unnamed protein product [Ostreococcus tauri]	308805995	XP_003080309.1	Q015F3	Ot07g02030
1017.36	2032.71	2.32121	53.425	59.19	ADDDNDSSDDDDLFGAPK	[N-term] Acetyl (Protein N-term), [8] Phospho (ST)	unnamed protein product [Ostreococcus tauri]	308805995	XP_003080309.1	Q015F3	Ot07g02030
1421.99	4262.94	0.10986	80.5634	85.38	ADEPDVISTDGFTEAELNDFIPERVPTPTPSEPAEELR	[27] Phospho (T)	Arp2/3 complex-interacting protein VIP1/Asp1, involved in regulation of actin cytoskeleton (ISS) [Ostreococcus tauri]	308801801	XP_003078214.1	Q01CJ9	Ot03g03030
1421.99	4262.93	1.79829	74.0906	74.38	ADEPDVISTDGFTEAELNDFIPERVPTPTPSEPAEELR	[27] Phospho (ST)	Arp2/3 complex-interacting protein VIP1/Asp1, involved in regulation of actin cytoskeleton (ISS) [Ostreococcus tauri]	308801801	XP_003078214.1	Q01CJ9	Ot03g03030
936.879	1871.74	0.26015	29.7594	68.33	ADGSEGTTEPETTEGGVR	[4] Phospho (ST)	unnamed protein product [Ostreococcus tauri]	308801449	XP_003078038.1		Ot03g01260
770.83	1539.64	0.35825	29.2109	49.66	ADGVAETGATETPNK	[12] Phospho (T)	TRRAP				Ot08g01230
770.829	1539.64	1.10735	27.1881	48.29	ADGVAETGATETPNK	[12] Phospho (ST)	FAT domain-containing protein / phosphatidylinositol 3-and 4-kinase family protein (ISS) [Ostreococcus tauri]	308806766	XP_003080694.1		Ot08g01230
572.621	1714.84	0.13768	50.3531	24.73	ADRDIIPQGLSTPPR	[12] Phospho (ST)	unnamed protein product [Ostreococcus tauri]	308806317	XP_003080470.1	Q014P2	Ot07g03640
613.282	1224.55	0.14274	42.2959	31.54	ADRIGSAASLNA	[6] Phospho (ST)	COG5265: ABC-type transport system involved in Fe-S cluster assembly, permease and ATPase components (ISS) [Ostreococcus tauri]	308798665	XP_003074112.1	Q01H30	Ot01g00530
715.959	2144.85	0.43941	44.6521	60.85	ADSDDGGEEEKFVSASTGHK	[3] Phospho (ST)	unnamed protein product [Ostreococcus tauri]	308801042	XP_003075302.1	Q01DM9	Ot02g06990
715.959	2144.85	0.25479	43.0041	48.55	ADSDDGGEEEKFVSASTGHK	[3] Phospho (ST)	unnamed protein product [Ostreococcus tauri]	308801042	XP_003075302.1	Q01DM9	Ot02g06990
721.254	1440.49	0.27285	50.9222	27.63	ADSMDFDEMLR	[3] Phospho (S), [4] Oxidation (M), [9] Oxidation (M)	putative AtRAD3 (ISS) [Ostreococcus tauri]	308806259	XP_003080441.1	Q014S1	Ot07g03350
721.254	1440.49	0.13301	46.766	32.67	ADSMDFDEMLR	[3] Phospho (S), [4] Oxidation (M), [9] Oxidation (M)	putative AtRAD3 (ISS) [Ostreococcus tauri]	308806259	XP_003080441.1	Q014S1	Ot07g03350
721.254	1440.49	0.34694	45.8688	39.83	ADSMDFDEMLR	[3] Phospho (ST), [4] Oxidation (M), [9] Oxidation (M)	putative AtRAD3 (ISS) [Ostreococcus tauri]	308806259	XP_003080441.1	Q014S1	Ot07g03350
721.254	1440.49	0.36461	43.7666	42.03	ADSMDFDEMLR	[3] Phospho (ST), [4] Oxidation (M), [9] Oxidation (M)	putative AtRAD3 (ISS) [Ostreococcus tauri]	308806259	XP_003080441.1	Q014S1	Ot07g03350
886.355	1770.7	0.45496	29.9606	70.38	ADSVDAPTDTGSGEGANK	[12] Phospho (S)	unnamed protein product [Ostreococcus tauri]	308808842	XP_003081731.1	Q00ZM6	Ot10g02990
886.355	1770.7	0.30489	28.2731	70.42	ADSVDAPTDTGSGEGANK	[12] Phospho (ST)	unnamed protein product [Ostreococcus tauri]	308808842	XP_003081731.1	Q00ZM6	Ot10g02990
886.356	1770.7	1.80132	27.1369	48.51	ADSVDAPTDTGSGEGANK	[12] Phospho (ST)	unnamed protein product [Ostreococcus tauri]	308808842	XP_003081731.1	Q00ZM6	Ot10g02990
762.007	2283	0.57092	46.8993	31.77	ADSVDAPTDTGSGEGANKVLGSR	[12] Phospho (S)	unnamed protein product [Ostreococcus tauri]	308808842	XP_003081731.1	Q00ZM6	Ot10g02990
978.37	2932.09	0.40215	35.1031	95.52	AEAAKEEETGADEGAEDDSEDEDDGIR	[19] Phospho (ST)	glycine-rich protein (ISS) [Ostreococcus tauri]	308810405	XP_003082511.1	Q00XE3	Ot13g00400
978.37	2932.09	0.02153	33.2426	102.13	AEAAKEEETGADEGAEDDSEDEDDGIR	[19] Phospho (ST)	glycine-rich protein (ISS) [Ostreococcus tauri]	308810405	XP_003082511.1	Q00XE3	Ot13g00400
773.055	3088.19	0.15711	34.7234	26.85	AEAAKEEETGADEGAEDDSEDEDDGIRR	[19] Phospho (ST)	glycine-rich protein (ISS) [Ostreococcus tauri]	308810405	XP_003082511.1	Q00XE3	Ot13g00400
1030.4	3088.19	0.19941	34.8314	68.57	AEAAKEEETGADEGAEDDSEDEDDGIRR	[19] Phospho (ST)	glycine-rich protein (ISS) [Ostreococcus tauri]	308810405	XP_003082511.1	Q00XE3	Ot13g00400
1030.4	3088.19	0.33374	31.7457	49.46	AEAAKEEETGADEGAEDDSEDEDDGIRR	[19] Phospho (ST)	glycine-rich protein (ISS) [Ostreococcus tauri]	308810405	XP_003082511.1	Q00XE3	Ot13g00400
773.055	3088.19	0.3455	31.1708	104.85	AEAAKEEETGADEGAEDDSEDEDDGIRR	[19] Phospho (ST)	glycine-rich protein (ISS) [Ostreococcus tauri]	308810405	XP_003082511.1	Q00XE3	Ot13g00400
1030.4	3088.19	0.10362	31.7457	107.11	AEAAKEEETGADEGAEDDSEDEDDGIRR	[19] Phospho (ST)	glycine-rich protein (ISS) [Ostreococcus tauri]	308810405	XP_003082511.1	Q00XE3	Ot13g00400
533.732	1065.45	0.08689	28.3447	21.18	AEAATVPGDR	[5] Phospho (T)	unnamed protein product [Ostreococcus tauri]	308811084	XP_003082850.1	Q00WF3	Ot14g00590
699.627	2095.86	0.74545	40.6932	26.66	AEAGAEAGGGADASPTHSTFGR	[19] Phospho (T)	unnamed protein product [Ostreococcus tauri]	308813786	XP_003084199.1	Q00SJ9	Ot18g01680
731.845	1461.68	0.61343	56.2921	55.29	AEALPVAVEATSPQ	[12] Phospho (S)	pattern formation protein (EMB30) (ISS) [Ostreococcus tauri]	308808468	XP_003081544.1	Q010G4	Ot10g01110
731.845	1461.68	0.0022	49.4742	74.79	AEALPVAVEATSPQ	[12] Phospho (S)	pattern formation protein (EMB30) (ISS) [Ostreococcus tauri]	308808468	XP_003081544.1	Q010G4	Ot10g01110
731.845	1461.68	0.1547	50.1441	48.98	AEALPVAVEATSPQ	[12] Phospho (ST)	pattern formation protein (EMB30) (ISS) [Ostreococcus tauri]	308808468	XP_003081544.1	Q010G4	Ot10g01110
731.845	1461.68	0.71226	48.4338	60.89	AEALPVAVEATSPQ	[12] Phospho (ST)	pattern formation protein (EMB30) (ISS) [Ostreococcus tauri]	308808468	XP_003081544.1	Q010G4	Ot10g01110
492.213	982.412	0.21955	29.8829	22.35	AEASADLAR	[4] Phospho (S)	predicted protein [Ostreococcus lucimarinus CCE9901]	145354891	XP_001421708.1	A4S863	OSTLU_93771
940.383	1878.75	0.33376	32.6636	39.42	AEASQSDDDYGKDTVAK	[4] Phospho (S)	unnamed protein product [Ostreococcus tauri]	308810435	XP_003082526.1	Q00XC8	Ot13g00550
930.405	1858.8	1.18591	46.3748	43.71	AEDAPTPSVPREDEPK	[0] Acetyl (N Terminal), [8] Phospho (S)	Histone H3 (Lys4) methyltransferase complex, subunit CPS25/DPY-30 (ISS) [Ostreococcus tauri]	308810268	XP_003082443.1	Q00XL2	Ot12g02970
862.344	2584.01	2.99431	64.6264	27.78	AEDFGVDNESDSESEEEFTLGAK	[12] Phospho (S)	leucine zipper factor-like (ISS) [Ostreococcus tauri]	308800928	XP_003075245.1		Ot02g06420
915.652	2743.93	0.04803	64.5008	26.93	AEDFGVDNESDSESEEEFTLGAK	[10] Phospho (S), [12] Phospho (S), [14] Phospho (S)	leucine zipper factor-like (ISS) [Ostreococcus tauri]	308800928	XP_003075245.1		Ot02g06420
570.249	1138.48	2.30441	46.6654	24.6	AEDVFHSVR	[7] Phospho (S)	unnamed protein product [Ostreococcus tauri]	308798661	XP_003074110.1	Q01H32	Ot01g00510
928.736	2783.19	0.60749	54.5735	116.95	AEEAALSSGAEADGEASEVEAINGDRR	[8] Phospho (S)	unnamed protein product [Ostreococcus tauri]	308802295	XP_003078461.1	Q01BV6	Ot03g05510
955.392	2863.16	0.25165	54.4993	118.17	AEEAALSSGAEADGEASEVEAINGDRR	[7] Phospho (S), [8] Phospho (S)	unnamed protein product [Ostreococcus tauri]	308802295	XP_003078461.1	Q01BV6	Ot03g05510
982.047	2943.12	0.48798	53.1996	118.68	AEEAALSSGAEADGEASEVEAINGDRR	[7] Phospho (S), [8] Phospho (S), [17] Phospho (S)	unnamed protein product [Ostreococcus tauri]	308802295	XP_003078461.1	Q01BV6	Ot03g05510
928.736	2783.19	0.36887	50.5658	118.45	AEEAALSSGAEADGEASEVEAINGDRR	[8] Phospho (S)	unnamed protein product [Ostreococcus tauri]	308802295	XP_003078461.1	Q01BV6	Ot03g05510
928.737	2783.19	0.4826	49.8886	98	AEEAALSSGAEADGEASEVEAINGDRR	[8] Phospho (ST)	unnamed protein product [Ostreococcus tauri]	308802295	XP_003078461.1	Q01BV6	Ot03g05510
928.737	2783.19	0.4048	48.3219	66.35	AEEAALSSGAEADGEASEVEAINGDRR	[8] Phospho (ST)	unnamed protein product [Ostreococcus tauri]	308802295	XP_003078461.1	Q01BV6	Ot03g05510
955.392	2863.16	0.3504	48.0663	104.45	AEEAALSSGAEADGEASEVEAINGDRR	[7] Phospho (ST), [8] Phospho (ST)	unnamed protein product [Ostreococcus tauri]	308802295	XP_003078461.1	Q01BV6	Ot03g05510
982.048	2943.12	0.68137	46.5586	80	AEEAALSSGAEADGEASEVEAINGDRR	[7] Phospho (ST), [8] Phospho (ST), [17] Phospho (ST)	unnamed protein product [Ostreococcus tauri]	308802295	XP_003078461.1	Q01BV6	Ot03g05510
763.36	2287.06	2.27209	34.8466	30.45	AEEEEPAKETAPSPAKPTTPK	[13] Phospho (S)	PHD finger family protein (ISS) [Ostreococcus tauri]	308806902	XP_003080762.1	Q013K0	Ot08g01920
772.837	1543.66	0.01573	41.3403	49.85	AEEMLASSSLPSAR	[4] Oxidation (M), [9] Phospho (S)	HSP90 co-chaperone CPR7/Cyclophilin (ISS) [Ostreococcus tauri]	308799627	XP_003074594.1	Q01FP9	Ot01g05300
772.837	1543.66	0.27027	40.8201	46.2	AEEMLASSSLPSAR	[4] Oxidation (M), [9] Phospho (ST)	HSP90 co-chaperone CPR7/Cyclophilin (ISS) [Ostreococcus tauri]	308799627	XP_003074594.1	Q01FP9	Ot01g05300
772.839	1543.66	2.8676	39.327	47.65	AEEMLASSSLPSAR	[4] Oxidation (M), [9] Phospho (ST)	HSP90 co-chaperone CPR7/Cyclophilin (ISS) [Ostreococcus tauri]	308799627	XP_003074594.1	Q01FP9	Ot01g05300
1181.13	3540.37	0.01745	71.1245	92.7	AEEPAEEEVSEAAEEGAEEDWGLGDDESPAKAD	[28] Phospho (S)	coatomer complex subunit, putative; 33791-27676 (ISS) [Ostreococcus tauri]	308799049	XP_003074305.1	Q01GI8	Ot01g02450
579.221	1156.43	0.09297	31.1492	54.01	AEESEDEIR	[4] Phospho (S)	unnamed protein product [Ostreococcus tauri]	308799857	XP_003074710.1	Q01FD4	Ot01g06450
579.222	1156.43	0.14014	29.2748	51.23	AEESEDEIR	[4] Phospho (ST)	unnamed protein product [Ostreococcus tauri]	308799857	XP_003074710.1	Q01FD4	Ot01g06450
579.222	1156.43	0.17445	26.3187	44.55	AEESEDEIR	[4] Phospho (ST)	unnamed protein product [Ostreococcus tauri]	308799857	XP_003074710.1	Q01FD4	Ot01g06450
685.311	1368.61	0.23903	44.6747	58.35	AEFASAVSAPSPR	[11] Phospho (S)	unnamed protein product [Ostreococcus tauri]	308799003	XP_003074282.1	Q01GL1	Ot01g02220
685.312	1368.61	0.97868	44.2965	56.83	AEFASAVSAPSPR	[11] Phospho (ST)	unnamed protein product [Ostreococcus tauri]	308799003	XP_003074282.1	Q01GL1	Ot01g02220
685.31	1368.61	1.17122	42.6227	27	AEFASAVSAPSPR	[11] Phospho (ST)	unnamed protein product [Ostreococcus tauri]	308799003	XP_003074282.1	Q01GL1	Ot01g02220
1338.11	2674.2	0.13685	70.5658	64.32	AEGDLELGTPEPEEPNPLALDNFK	[9] Phospho (ST)	putative RNA helicase (ISS) [Ostreococcus tauri]	308802996	XP_003078811.1	Q01AV7	Ot04g02930
892.409	2674.21	0.52335	70.4347	53.85	AEGDLELGTPEPEEPNPLALDNFK	[9] Phospho (ST)	putative RNA helicase (ISS) [Ostreococcus tauri]	308802996	XP_003078811.1	Q01AV7	Ot04g02930
1338.11	2674.21	0.52563	68.5908	90.45	AEGDLELGTPEPEEPNPLALDNFK	[9] Phospho (ST)	putative RNA helicase (ISS) [Ostreococcus tauri]	308802996	XP_003078811.1	Q01AV7	Ot04g02930
892.409	2674.21	0.53674	68.6341	57.46	AEGDLELGTPEPEEPNPLALDNFK	[9] Phospho (ST)	putative RNA helicase (ISS) [Ostreococcus tauri]	308802996	XP_003078811.1	Q01AV7	Ot04g02930
1338.11	2674.2	0.16497	67.6538	83.7	AEGDLELGTPEPEEPNPLALDNFK	[9] Phospho (ST)	putative RNA helicase (ISS) [Ostreococcus tauri]	308802996	XP_003078811.1	Q01AV7	Ot04g02930
711.816	1421.62	0.42051	21.3153	34.76	AEGEPAETSPAKR	[9] Phospho (ST)	putative S-locus protein 4 (ISS) [Ostreococcus tauri]	308801124	XP_003075343.1	Q01DI8	Ot02g07400
944.407	1886.8	1.40465	57.6028	22.88	AEIELCTDIDQSSAQK	[13] Phospho (S)	replication protein, putative (ISS) [Ostreococcus tauri]	308813768	XP_003084190.1	Q00SK8	Ot18g01590
869.897	1737.78	1.90448	51.3692	49.67	AEIVTLAPDASEDATR	[11] Phospho (S)	Glucose-6-phosphate/phosphate and phosphoenolpyruvate/phosphate antiporter (ISS) [Ostreococcus tauri]	308811368	XP_003082992.1	Q00W11	Ot14g02010
869.899	1737.78	0.16589	51.3053	32.34	AEIVTLAPDASEDATR	[11] Phospho (ST)	Glucose-6-phosphate/phosphate and phosphoenolpyruvate/phosphate antiporter (ISS) [Ostreococcus tauri]	308811368	XP_003082992.1	Q00W11	Ot14g02010
869.899	1737.78	0.39022	49.4531	31.7	AEIVTLAPDASEDATR	[11] Phospho (ST)	Glucose-6-phosphate/phosphate and phosphoenolpyruvate/phosphate antiporter (ISS) [Ostreococcus tauri]	308811368	XP_003082992.1	Q00W11	Ot14g02010
1162.48	2322.94	0.60191	67.149	96	AELGSYDEGGNYVAQEWAER	[5] Phospho (S)	putative crp1 protein (ISS) [Ostreococcus tauri]	308804848	XP_003079736.1	Q017M9	Ot06g01230
775.321	2322.94	0.34903	62.5122	46.85	AELGSYDEGGNYVAQEWAER	[5] Phospho (S)	putative crp1 protein (ISS) [Ostreococcus tauri]	308804848	XP_003079736.1	Q017M9	Ot06g01230
1162.48	2322.94	0.26217	60.4549	83.99	AELGSYDEGGNYVAQEWAER	[5] Phospho (ST)	putative crp1 protein (ISS) [Ostreococcus tauri]	308804848	XP_003079736.1	Q017M9	Ot06g01230
504.728	1007.44	1.25668	23.2505	25.57	AENASIAPR	[5] Phospho (ST)	unnamed protein product [Ostreococcus tauri]	308812368	XP_003083491.1	Q00UK9	Ot16g00410
688.291	2061.85	0.68887	44.3331	36.37	AEPTSSTDADVDADAPAPPR	[5] Phospho (S)	RelA/SpoT domain-containing protein / calcium-binding EF-hand family protein (ISS) [Ostreococcus tauri]	308801443	XP_003078035.1		Ot03g01230
1031.93	2061.85	1.35996	44.2623	79.91	AEPTSSTDADVDADAPAPPR	[6] Phospho (S)	RelA/SpoT domain-containing protein / calcium-binding EF-hand family protein (ISS) [Ostreococcus tauri]	308801443	XP_003078035.1		Ot03g01230
1031.93	2061.85	0.08164	39.5016	56.38	AEPTSSTDADVDADAPAPPR	[6] Phospho (S)| [7] Phospho (T)	RelA/SpoT domain-containing protein / calcium-binding EF-hand family protein (ISS) [Ostreococcus tauri]	308801443	XP_003078035.1		Ot03g01230
1031.93	2061.85	0.02832	37.7385	72.97	AEPTSSTDADVDADAPAPPR	[6] Phospho (ST)	RelA/SpoT domain-containing protein / calcium-binding EF-hand family protein (ISS) [Ostreococcus tauri]	308801443	XP_003078035.1		Ot03g01230
688.292	2061.85	0.35299	37.7454	46.28	AEPTSSTDADVDADAPAPPR	[7] Phospho (ST)	RelA/SpoT domain-containing protein / calcium-binding EF-hand family protein (ISS) [Ostreococcus tauri]	308801443	XP_003078035.1		Ot03g01230
1333.89	3998.65	0.4639	61.4522	78.57	AEQLETNIQDDDTYHLPDEDDDDSVPDLSAIQMR	[24] Phospho (ST), [33] Oxidation (M)	Cytoskeleton-associated protein and related proteins (ISS) [Ostreococcus tauri]	308801207	XP_003077917.1	Q01DE6	Ot03g00050
799.851	1597.69	0.05345	38.0027	46.44	AESDAKDSDLGVSPK	[3] Phospho (S)	aberrant pollen transmission 1 (ISS) [Ostreococcus tauri]	308805530	XP_003080077.1	Q016D6	Ot06g04640
799.851	1597.69	0.3241	34.3778	68.07	AESDAKDSDLGVSPK	[3] Phospho (ST)	aberrant pollen transmission 1 (ISS) [Ostreococcus tauri]	308805530	XP_003080077.1	Q016D6	Ot06g04640
533.57	1597.69	0.07289	34.3778	27.42	AESDAKDSDLGVSPK	[3] Phospho (ST)	aberrant pollen transmission 1 (ISS) [Ostreococcus tauri]	308805530	XP_003080077.1	Q016D6	Ot06g04640
839.834	1677.65	0.19032	32.3592	27.01	AESDAKDSDLGVSPK	[3] Phospho (ST), [8] Phospho (ST)	aberrant pollen transmission 1 (ISS) [Ostreococcus tauri]	308805530	XP_003080077.1	Q016D6	Ot06g04640
799.851	1597.69	0.44594	31.6539	40.53	AESDAKDSDLGVSPK	[8] Phospho (ST)	aberrant pollen transmission 1 (ISS) [Ostreococcus tauri]	308805530	XP_003080077.1	Q016D6	Ot06g04640
799.851	1597.69	0.20411	32.6961	64.9	AESDAKDSDLGVSPK	[3] Phospho (ST)	aberrant pollen transmission 1 (ISS) [Ostreococcus tauri]	308805530	XP_003080077.1	Q016D6	Ot06g04640
533.57	1597.69	0.30195	32.6961	24.1	AESDAKDSDLGVSPK	[3] Phospho (ST)	aberrant pollen transmission 1 (ISS) [Ostreococcus tauri]	308805530	XP_003080077.1	Q016D6	Ot06g04640
654.266	1306.52	0.63955	27.3632	36.41	AESDTDHISPR	[9] Phospho (ST)	unnamed protein product [Ostreococcus tauri]	308803444	XP_003079035.1	Q01A83	Ot04g05180
654.267	1306.52	0.29912	23.0379	23.01	AESDTDHISPR	[5] Phospho (ST)	unnamed protein product [Ostreococcus tauri]	308803444	XP_003079035.1	Q01A83	Ot04g05180
654.267	1306.52	0.54001	26.7548	34.97	AESDTDHISPR	[9] Phospho (ST)	unnamed protein product [Ostreococcus tauri]	308803444	XP_003079035.1	Q01A83	Ot04g05180
1001.46	2000.91	0.65686	56.9913	61.1	AESLTTPSVSGSPTFTSPR	[3] Phospho (S)	MAP3K STE Tyrosine kinase specific for activated (GTP-bound) p21cdc42Hs				Ot11g01380
1001.46	2000.91	0.24308	51.7545	78.79	AESLTTPSVSGSPTFTSPR	[3] Phospho (S)	MAP3K STE Tyrosine kinase specific for activated (GTP-bound) p21cdc42Hs				Ot11g01380
1001.46	2000.91	2.02254	51.8165	49.02	AESLTTPSVSGSPTFTSPR	[3] Phospho (ST)	protein kinase family protein (ISS) [Ostreococcus tauri]	308809261	XP_003081940.1	Q00Z16	Ot11g01380
1001.46	2000.91	0.02671	50.2452	49.49	AESLTTPSVSGSPTFTSPR	[3] Phospho (ST)	protein kinase family protein (ISS) [Ostreococcus tauri]	308809261	XP_003081940.1	Q00Z16	Ot11g01380
667.977	2000.91	0.50865	50.2452	41.83	AESLTTPSVSGSPTFTSPR	[5] Phospho (ST)	protein kinase family protein (ISS) [Ostreococcus tauri]	308809261	XP_003081940.1	Q00Z16	Ot11g01380
752.336	1502.66	5.69806	34.9697	31	AESPASQPEPVSPK	[12] Phospho (S)	unnamed protein product [Ostreococcus tauri]	308808706	XP_003081663.1	Q00ZU5	Ot10g02300
752.339	1502.66	0.86101	30.5098	44.77	AESPASQPEPVSPK	[12] Phospho (ST)	unnamed protein product [Ostreococcus tauri]	308808706	XP_003081663.1	Q00ZU5	Ot10g02300
752.34	1502.66	0.61336	29.2806	48.53	AESPASQPEPVSPK	[12] Phospho (ST)	unnamed protein product [Ostreococcus tauri]	308808706	XP_003081663.1	Q00ZU5	Ot10g02300
820.338	1638.66	0.97279	74.7385	23.16	AESPESDPWEWVK	[3] Phospho (S)	putative p40 (ISS) [Ostreococcus tauri]	308807270	XP_003080946.1	Q012R6	Ot08g03760
829.862	1657.71	0.75341	36.1045	56.92	AESVIGDETTQTAEK	[3] Phospho (ST)	cleavage and polyadenylation specificity factor (ISS) [Ostreococcus tauri]	308805673	XP_003080148.1	Q015W4	Ot07g00420
953.916	1905.82	0.18678	40.3867	53.31	AETHAMAPLDTNSPEVK	[6] Oxidation (M), [13] Phospho (S)	unnamed protein product [Ostreococcus tauri]	308810899	XP_003082758.1	Q00WP6	Ot13g02870
636.28	1905.82	0.48131	39.631	32.24	AETHAMAPLDTNSPEVK	[6] Oxidation (M), [11] Phospho (T)	unnamed protein product [Ostreococcus tauri]	308810899	XP_003082758.1	Q00WP6	Ot13g02870
864.358	2590.05	1.00245	82.4526	20.42	AETSDDDACGATTLTWWPCVVR	[12] Phospho (T)	unnamed protein product [Ostreococcus tauri]	308808428	XP_003081524.1	Q010I6	Ot10g00890
1039.11	3114.29	0.14051	52.2984	82.13	AETVTAPSAVNDGPTWVGESSDEDDGSVSR	[21] Phospho (S)	unnamed protein product [Ostreococcus tauri]	308809397	XP_003082008.1	Q00YU8	Ot11g02060
1039.11	3114.3	0.73435	50.706	61.12	AETVTAPSAVNDGPTWVGESSDEDDGSVSR	[21] Phospho (ST)	unnamed protein product [Ostreococcus tauri]	308809397	XP_003082008.1	Q00YU8	Ot11g02060
1091.14	3270.4	0.24001	50.9907	65.76	AETVTAPSAVNDGPTWVGESSDEDDGSVSRR	[21] Phospho (ST)	unnamed protein product [Ostreococcus tauri]	308809397	XP_003082008.1	Q00YU8	Ot11g02060
1091.14	3270.4	0.3289	49.3381	97.69	AETVTAPSAVNDGPTWVGESSDEDDGSVSRR	[20] Phospho (ST)	unnamed protein product [Ostreococcus tauri]	308809397	XP_003082008.1	Q00YU8	Ot11g02060
1036.9	2071.8	0.86729	32.5783	89.19	AEVATGNNDISDSEDGEGGR	[13] Phospho (ST)	Microtubule-binding protein involved in cell cycle control (ISS) [Ostreococcus tauri]	308802131	XP_003078379.1	Q01C34	Ot03g04690
1036.91	2071.8	0.43609	31.2256	91.77	AEVATGNNDISDSEDGEGGR	[13] Phospho (ST)	Microtubule-binding protein involved in cell cycle control (ISS) [Ostreococcus tauri]	308802131	XP_003078379.1	Q01C34	Ot03g04690
1076.89	2151.76	0.39611	29.2806	57.5	AEVATGNNDISDSEDGEGGR	[11] Phospho (ST), [13] Phospho (ST)	Microtubule-binding protein involved in cell cycle control (ISS) [Ostreococcus tauri]	308802131	XP_003078379.1	Q01C34	Ot03g04690
759.838	1517.66	2.0873	39.3777	28.08	AEVEADPPTPSTPK	[12] Phospho (T)| [11] Phospho (S)	PHD finger family protein (ISS) [Ostreococcus tauri]	308806902	XP_003080762.1	Q013K0	Ot08g01920
759.84	1517.66	0.30406	32.8646	27.82	AEVEADPPTPSTPK	[11] Phospho (ST)	PHD finger family protein (ISS) [Ostreococcus tauri]	308806902	XP_003080762.1	Q013K0	Ot08g01920
961.363	1920.71	0.28765	28.7925	74.33	AEVSESDEEGTTSESER	[13] Phospho (S)| [15] Phospho (S)	calcium channel alpha-1 chain homolog-Fugu rubripes (ISS) [Ostreococcus tauri]	308805054	XP_003079839.1	Q017C6	Ot06g02260
961.361	1920.71	1.60727	26.1204	66.27	AEVSESDEEGTTSESER	[13] Phospho (ST)	calcium channel alpha-1 chain homolog-Fugu rubripes (ISS) [Ostreococcus tauri]	308805054	XP_003079839.1	Q017C6	Ot06g02260
496.715	991.416	0.22506	47.3025	27.87	AFAATFER	[5] Phospho (ST)	unnamed protein product [Ostreococcus tauri]	308801949	XP_003078288.1	Q01CC5	Ot03g03770
871.893	1741.77	0.23687	64.8222	74.86	AFADVPDAATPFTSPR	[14] Phospho (S)| [13] Phospho (T)	SL-TPS/P (ISS) [Ostreococcus tauri]	308799041	XP_003074301.1	Q01GJ2	Ot01g02410
911.876	1821.74	0.33189	61.5151	34.87	AFADVPDAATPFTSPR	[10] Phospho (T), [14] Phospho (S)	SL-TPS/P (ISS) [Ostreococcus tauri]	308799041	XP_003074301.1	Q01GJ2	Ot01g02410
871.893	1741.77	0.48406	59.4991	82.19	AFADVPDAATPFTSPR	[14] Phospho (ST)	SL-TPS/P (ISS) [Ostreococcus tauri]	308799041	XP_003074301.1	Q01GJ2	Ot01g02410
871.893	1741.77	0.2579	57.6601	29.33	AFADVPDAATPFTSPR	[14] Phospho (ST)	SL-TPS/P (ISS) [Ostreococcus tauri]	308799041	XP_003074301.1	Q01GJ2	Ot01g02410
692.3	1382.59	0.48736	52.0134	35.79	AFDASGTPGIDPR	[5] Phospho (S)	putative RING zinc finger protein (ISS) [Ostreococcus tauri]	308813035	XP_003083824.1	Q00TM5	Ot17g00640
692.301	1382.59	0.5231	46.9781	54.59	AFDASGTPGIDPR	[5] Phospho (S)	putative RING zinc finger protein (ISS) [Ostreococcus tauri]	308813035	XP_003083824.1	Q00TM5	Ot17g00640
692.301	1382.59	0.25177	46.7263	34.63	AFDASGTPGIDPR	[5] Phospho (ST)	putative RING zinc finger protein (ISS) [Ostreococcus tauri]	308813035	XP_003083824.1	Q00TM5	Ot17g00640
692.301	1382.59	0.25177	46.7263	47.14	AFDASGTPGIDPR	[7] Phospho (ST)	putative RING zinc finger protein (ISS) [Ostreococcus tauri]	308813035	XP_003083824.1	Q00TM5	Ot17g00640
692.301	1382.59	0.32039	44.9986	41.9	AFDASGTPGIDPR	[5] Phospho (ST)	putative RING zinc finger protein (ISS) [Ostreococcus tauri]	308813035	XP_003083824.1	Q00TM5	Ot17g00640
862.359	1722.7	0.57383	62.8168	68.8	AFDDLSIYDDDINK	[6] Phospho (ST)	unnamed protein product [Ostreococcus tauri]	308807296	XP_003080959.1	Q012Q3	Ot08g03890
862.359	1722.7	0.35934	60.8633	81.68	AFDDLSIYDDDINK	[6] Phospho (ST)	unnamed protein product [Ostreococcus tauri]	308807296	XP_003080959.1	Q012Q3	Ot08g03890
714.648	2140.92	0.41218	53.6265	46.03	AFDFESDQEAAPPSRPAAR	[6] Phospho (S)	enoyl-CoA hydratase/isomerase family protein (ISS) [Ostreococcus tauri]	308811560	XP_003083088.1	Q00VR5	Ot14g02990
702.332	1402.65	0.14414	47.0592	36.63	AFDRVISSATEK	[7] Phospho (S)	POR_DAUCA Protochlorophyllide reductase, chloroplast precursor (ISS) [Ostreococcus tauri]	308805917	XP_003080270.1	Q015J2	Ot07g01640
852.022	2553.04	0.21339	81.0717	69.26	AFEDLGADDVASALESFSEEDTR	[16] Phospho (S)	FOG: PPR repeat (ISS) [Ostreococcus tauri]	308799579	XP_003074570.1	Q01FS3	Ot01g05060
1277.53	2553.04	0.31126	76.2758	77.15	AFEDLGADDVASALESFSEEDTR	[16] Phospho (ST)	FOG: PPR repeat (ISS) [Ostreococcus tauri]	308799579	XP_003074570.1	Q01FS3	Ot01g05060
852.022	2553.04	0.232	76.3539	42.98	AFEDLGADDVASALESFSEEDTR	[16] Phospho (ST)	FOG: PPR repeat (ISS) [Ostreococcus tauri]	308799579	XP_003074570.1	Q01FS3	Ot01g05060
852.022	2553.04	0.232	76.3539	42.37	AFEDLGADDVASALESFSEEDTR	[18] Phospho (ST)	FOG: PPR repeat (ISS) [Ostreococcus tauri]	308799579	XP_003074570.1	Q01FS3	Ot01g05060
1277.53	2553.05	0.97937	74.4588	102.21	AFEDLGADDVASALESFSEEDTR	[16] Phospho (ST)	FOG: PPR repeat (ISS) [Ostreococcus tauri]	308799579	XP_003074570.1	Q01FS3	Ot01g05060
852.022	2553.04	0.44495	74.504	58.79	AFEDLGADDVASALESFSEEDTR	[16] Phospho (ST)	FOG: PPR repeat (ISS) [Ostreococcus tauri]	308799579	XP_003074570.1	Q01FS3	Ot01g05060
1167.14	3498.39	0.20758	80.6312	43.16	AFEDLGADDVASALESFSEEDTRTDASFSEK	[12] Phospho (S), [29] Phospho (S)	FOG: PPR repeat (ISS) [Ostreococcus tauri]	308799579	XP_003074570.1	Q01FS3	Ot01g05060
1164.12	3489.32	1.30486	57.6451	63.19	AFGANMFADASADVDSPPMSPTAFHDATDDAR	[6] Oxidation (M), [16] Phospho (ST), [19] Oxidation (M), [20] Phospho (ST)	unnamed protein product [Ostreococcus tauri]	308811620	XP_003083118.1	Q00VN5	Ot14g03290
1137.46	3409.35	0.7319	57.8475	69.42	AFGANMFADASADVDSPPMSPTAFHDATDDAR	[6] Oxidation (M), [16] Phospho (ST), [19] Oxidation (M)	unnamed protein product [Ostreococcus tauri]	308811620	XP_003083118.1	Q00VN5	Ot14g03290
1137.46	3409.36	0.5522	56.0809	58.16	AFGANMFADASADVDSPPMSPTAFHDATDDAR	[6] Oxidation (M), [16] Phospho (ST), [19] Oxidation (M)	unnamed protein product [Ostreococcus tauri]	308811620	XP_003083118.1	Q00VN5	Ot14g03290
1164.12	3489.32	0.88772	55.8641	78.91	AFGANMFADASADVDSPPMSPTAFHDATDDAR	[6] Oxidation (M), [16] Phospho (ST), [19] Oxidation (M), [20] Phospho (ST)	unnamed protein product [Ostreococcus tauri]	308811620	XP_003083118.1	Q00VN5	Ot14g03290
829.03	2484.07	4.59941	70.4353	42.9	AFGGFIMSASHNPGGPNEDWGIK	[7] Oxidation (M), [8] Phospho (S)	phosphoglucomutase (ISS) [Ostreococcus tauri]	308812197	XP_003083406.1	Q00UU5	Ot15g02630
829.027	2484.06	0.50322	66.5464	41.26	AFGGFIMSASHNPGGPNEDWGIK	[7] Oxidation (M), [10] Phospho (ST)	phosphoglucomutase (ISS) [Ostreococcus tauri]	308812197	XP_003083406.1	Q00UU5	Ot15g02630
829.027	2484.06	0.50322	66.5464	26.74	AFGGFIMSASHNPGGPNEDWGIK	[7] Oxidation (M), [8] Phospho (ST)	phosphoglucomutase (ISS) [Ostreococcus tauri]	308812197	XP_003083406.1	Q00UU5	Ot15g02630
829.027	2484.06	0.69281	63.8595	42.57	AFGGFIMSASHNPGGPNEDWGIK	[7] Oxidation (M), [10] Phospho (ST)	phosphoglucomutase (ISS) [Ostreococcus tauri]	308812197	XP_003083406.1	Q00UU5	Ot15g02630
894.383	1786.75	0.97694	52.0134	53.62	AFGTPAISASAEGGGSDRG	[16] Phospho (S)	unnamed protein product [Ostreococcus tauri]	308812189	XP_003083402.1	Q00UU9	Ot15g02590
894.383	1786.75	0.13314	46.9997	93.19	AFGTPAISASAEGGGSDRG	[16] Phospho (S)	unnamed protein product [Ostreococcus tauri]	308812189	XP_003083402.1	Q00UU9	Ot15g02590
894.383	1786.75	0.45956	46.8947	43.91	AFGTPAISASAEGGGSDRG	[16] Phospho (ST)	unnamed protein product [Ostreococcus tauri]	308812189	XP_003083402.1	Q00UU9	Ot15g02590
894.383	1786.75	0.1104	45.0262	63.98	AFGTPAISASAEGGGSDRG	[16] Phospho (ST)	unnamed protein product [Ostreococcus tauri]	308812189	XP_003083402.1	Q00UU9	Ot15g02590
877.891	1753.77	5.30685	30.2619	26.91	AFLNEHFESGPRDR	[9] Phospho (ST)	putative trehalase (ISS) [Ostreococcus tauri]	308804457	XP_003079541.1	Q018H6	Ot05g04440
901.938	1801.86	2.09358	70.1757	22.79	AFSVPKDFNEILQSK	[3] Phospho (ST)	unnamed protein product [Ostreococcus tauri]	308806463	XP_003080543.1	Q014G9	Ot07g04370
921.408	2761.2	1.4743	62.6216	38.91	AFVALANGTIAMDDADPGSPTMVETR	[12] Oxidation (M), [19] Phospho (S), [22] Oxidation (M)	unnamed protein product [Ostreococcus tauri]	308798933	XP_003074246.1	Q01GP6	Ot01g01870
921.407	2761.2	0.33006	57.2979	82.11	AFVALANGTIAMDDADPGSPTMVETR	[12] Oxidation (M), [19] Phospho (S), [22] Oxidation (M)	unnamed protein product [Ostreococcus tauri]	308798933	XP_003074246.1	Q01GP6	Ot01g01870
921.407	2761.2	0.70804	57.3795	40.25	AFVALANGTIAMDDADPGSPTMVETR	[12] Oxidation (M), [19] Phospho (ST), [22] Oxidation (M)	unnamed protein product [Ostreococcus tauri]	308798933	XP_003074246.1	Q01GP6	Ot01g01870
921.407	2761.2	0.59223	55.5285	62.84	AFVALANGTIAMDDADPGSPTMVETR	[12] Oxidation (M), [19] Phospho (ST), [22] Oxidation (M)	unnamed protein product [Ostreococcus tauri]	308798933	XP_003074246.1	Q01GP6	Ot01g01870
515.74	1029.46	0.07046	44.6184	25.16	AGAATSLGFR	[6] Phospho (S)	predicted protein [Ostreococcus lucimarinus CCE9901]	145356558	XP_001422495.1	A4SAT8	OSTLU_94061
716.974	2147.9	0.4422	43.2426	89.53	AGAESADEDADDKPGPSLAPR	[5] Phospho (S)	unnamed protein product [Ostreococcus tauri]	308803548	XP_003079087.1	Q01A31	Ot04g05700
1074.96	2147.9	0.11497	40.3309	76.36	AGAESADEDADDKPGPSLAPR	[5] Phospho (S)	unnamed protein product [Ostreococcus tauri]	308803548	XP_003079087.1	Q01A31	Ot04g05700
1074.96	2147.9	0.32553	38.6842	73.91	AGAESADEDADDKPGPSLAPR	[5] Phospho (ST)	unnamed protein product [Ostreococcus tauri]	308803548	XP_003079087.1	Q01A31	Ot04g05700
716.975	2147.9	0.71699	38.666	76.85	AGAESADEDADDKPGPSLAPR	[5] Phospho (ST)	unnamed protein product [Ostreococcus tauri]	308803548	XP_003079087.1	Q01A31	Ot04g05700
716.975	2147.9	0.49504	37.0975	82.65	AGAESADEDADDKPGPSLAPR	[5] Phospho (ST)	unnamed protein product [Ostreococcus tauri]	308803548	XP_003079087.1	Q01A31	Ot04g05700
1074.96	2147.9	0.43482	37.0366	77.44	AGAESADEDADDKPGPSLAPR	[5] Phospho (ST)	unnamed protein product [Ostreococcus tauri]	308803548	XP_003079087.1	Q01A31	Ot04g05700
1211.06	2420.11	0.07953	69.5097	96.54	AGAMDVELTPAALGLNPTPMSPR	[4] Oxidation (M), [20] Oxidation (M), [21] Phospho (S)	pattern formation protein (EMB30) (ISS) [Ostreococcus tauri]	308808468	XP_003081544.1	Q010G4	Ot10g01110
1211.06	2420.11	0.10808	64.0643	99.7	AGAMDVELTPAALGLNPTPMSPR	[4] Oxidation (M), [20] Oxidation (M), [21] Phospho (ST)	pattern formation protein (EMB30) (ISS) [Ostreococcus tauri]	308808468	XP_003081544.1	Q010G4	Ot10g01110
807.712	2420.11	0.7484	64.0485	63.92	AGAMDVELTPAALGLNPTPMSPR	[4] Oxidation (M), [20] Oxidation (M), [21] Phospho (ST)	pattern formation protein (EMB30) (ISS) [Ostreococcus tauri]	308808468	XP_003081544.1	Q010G4	Ot10g01110
807.711	2420.11	0.16793	62.4613	53.49	AGAMDVELTPAALGLNPTPMSPR	[4] Oxidation (M), [20] Oxidation (M), [21] Phospho (ST)	pattern formation protein (EMB30) (ISS) [Ostreococcus tauri]	308808468	XP_003081544.1	Q010G4	Ot10g01110
1211.06	2420.11	0.21884	62.4398	111.66	AGAMDVELTPAALGLNPTPMSPR	[4] Oxidation (M), [20] Oxidation (M), [21] Phospho (ST)	pattern formation protein (EMB30) (ISS) [Ostreococcus tauri]	308808468	XP_003081544.1	Q010G4	Ot10g01110
1061.38	2120.74	0.09203	40.2367	98.85	AGDASASDEDEDDGAFQDAR	[5] Phospho (S)	putative membrane protein of ancient origin (ISS) [Ostreococcus tauri]	308803550	XP_003079088.1	Q01A30	Ot04g05710
1061.38	2120.75	0.36719	37.841	114.37	AGDASASDEDEDDGAFQDAR	[5] Phospho (ST)	putative membrane protein of ancient origin (ISS) [Ostreococcus tauri]	308803550	XP_003079088.1	Q01A30	Ot04g05710
1020.73	4078.89	0.63823	76.8508	84.8	AGEELAELDGAAAVDSETEPVEVEEDTSVLTLAQAEALK	[16] Phospho (ST)	unnamed protein product [Ostreococcus tauri]	308801559	XP_003078093.1		Ot03g01810
1102.77	4407.07	0.70417	76.182	27.26	AGEELAELDGAAAVDSETEPVEVEEDTSVLTLAQAEALKAEK	[16] Phospho (ST)	unnamed protein product [Ostreococcus tauri]	308801559	XP_003078093.1		Ot03g01810
1470.03	4407.06	0.91529	74.2409	122.51	AGEELAELDGAAAVDSETEPVEVEEDTSVLTLAQAEALKAEK	[16] Phospho (ST)	unnamed protein product [Ostreococcus tauri]	308801559	XP_003078093.1		Ot03g01810
1141.8	4563.19	5.45326	78.4432	72.5	AGEELAELDGAAAVDSETEPVEVEEDTSVLTLAQAEALKAEKR	[16] Phospho (S)	unnamed protein product [Ostreococcus tauri]	308801559	XP_003078093.1		Ot03g01810
858.386	1714.76	2.81069	29.8331	22.94	AGEGAPAFYWSPRAR	[11] Phospho (ST)	putative RNA helicase, DRH1 (ISS) [Ostreococcus tauri]	308813391	XP_003084002.1	Q00T47	Ot17g02420
527.926	1580.76	0.15861	51.7649	49.68	AGELLLTRTEENR	[9] Phospho (T)	putative tyrosine kinase-like (ISS) [Ostreococcus tauri]	308803901	XP_003079263.1	Q019K4	Ot05g01660
527.926	1580.76	0.01315	47.5784	39.52	AGELLLTRTEENR	[9] Phospho (ST)	putative tyrosine kinase-like (ISS) [Ostreococcus tauri]	308803901	XP_003079263.1	Q019K4	Ot05g01660
527.926	1580.76	0.1502	45.2437	45.53	AGELLLTRTEENR	[9] Phospho (ST)	putative tyrosine kinase-like (ISS) [Ostreococcus tauri]	308803901	XP_003079263.1	Q019K4	Ot05g01660
1049.44	2096.86	0.13919	36.8894	66.18	AGERASGDEVGGADGVDDNVK	[6] Phospho (S)	unnamed protein product [Ostreococcus tauri]	308808722	XP_003081671.1	Q00ZT7	Ot10g02380
1049.44	2096.86	0.56187	35.5844	77.97	AGERASGDEVGGADGVDDNVK	[6] Phospho (ST)	unnamed protein product [Ostreococcus tauri]	308808722	XP_003081671.1	Q00ZT7	Ot10g02380
699.962	2096.86	0.00201	35.5844	36.22	AGERASGDEVGGADGVDDNVK	[6] Phospho (ST)	unnamed protein product [Ostreococcus tauri]	308808722	XP_003081671.1	Q00ZT7	Ot10g02380
1049.44	2096.86	0.53238	33.9555	98.55	AGERASGDEVGGADGVDDNVK	[6] Phospho (ST)	unnamed protein product [Ostreococcus tauri]	308808722	XP_003081671.1	Q00ZT7	Ot10g02380
897.37	1792.73	2.83168	57.6637	53.2	AGEVSGDDAVFEQYAR	[5] Phospho (S)	unnamed protein product [Ostreococcus tauri]	308809375	XP_003081997.1	Q00YV9	Ot11g01950
897.373	1792.73	0.83277	57.4504	61.48	AGEVSGDDAVFEQYAR	[5] Phospho (ST)	unnamed protein product [Ostreococcus tauri]	308809375	XP_003081997.1	Q00YV9	Ot11g01950
897.372	1792.73	0.44649	55.4634	67.21	AGEVSGDDAVFEQYAR	[5] Phospho (ST)	unnamed protein product [Ostreococcus tauri]	308809375	XP_003081997.1	Q00YV9	Ot11g01950
530.247	1058.48	0.01726	34.3387	40.85	AGFKDSVAGK	[6] Phospho (S)	predicted protein [Ostreococcus lucimarinus CCE9901]	145356058	XP_001422258.1	A4S9Z6	OSTLU_28372
1015.74	3044.2	0.62771	25.3433	56.03	AGGGDGSAGDGSAGDAKEEDEDTAKPESEQK	[12] Phospho (ST)	RNA-binding protein-like (ISS) [Ostreococcus tauri]	308802900	XP_003078763.1	Q01B05	Ot04g02450
792.83	1583.65	0.01393	28.5035	72.63	AGGIEANDSSPNSASK	[10] Phospho (S)	unnamed protein product [Ostreococcus tauri]	308809948	XP_003082283.1	Q00Y22	Ot12g01380
792.83	1583.65	0.43123	24.6693	71.81	AGGIEANDSSPNSASK	[10] Phospho (ST)	unnamed protein product [Ostreococcus tauri]	308809948	XP_003082283.1	Q00Y22	Ot12g01380
870.88	1739.75	1.16863	26.2322	41.26	AGGIEANDSSPNSASKR	[10] Phospho (ST)	unnamed protein product [Ostreococcus tauri]	308809948	XP_003082283.1	Q00Y22	Ot12g01380
870.881	1739.75	0.4971	24.9602	36.83	AGGIEANDSSPNSASKR	[10] Phospho (ST)	unnamed protein product [Ostreococcus tauri]	308809948	XP_003082283.1	Q00Y22	Ot12g01380
580.923	1739.75	0.287	25.0094	23.69	AGGIEANDSSPNSASKR	[10] Phospho (ST)	unnamed protein product [Ostreococcus tauri]	308809948	XP_003082283.1	Q00Y22	Ot12g01380
845.431	1688.85	1.46603	71.3527	27.99	AGLSIPTPGGDVLASVR	[15] Phospho (S)	putative karyopherin-beta 3 variant (ISS) [Ostreococcus tauri]	308809235	XP_003081927.1	Q00Z29	Ot11g01250
845.432	1688.85	0.22407	64.4305	38.79	AGLSIPTPGGDVLASVR	[15] Phospho (ST)	putative karyopherin-beta 3 variant (ISS) [Ostreococcus tauri]	308809235	XP_003081927.1	Q00Z29	Ot11g01250
1081.13	3240.36	0.85075	49.6619	70.05	AGSGDVSPTRPSPMQSPSQPTPAPSAAEMSR	[3] Phospho (S), [7] Phospho (S)	ZIK1 protein (ISS) [Ostreococcus tauri]	308806554	XP_003080588.1		Ot08g00170
1065.13	3192.38	1.24672	40.2332	64.27	AGSGDVSPTRPSPMQSPSQPTPAPSAAEMSR	[3] Phospho (S), [14] Oxidation (M), [29] Oxidation (M)	ZIK1 protein (ISS) [Ostreococcus tauri]	308806554	XP_003080588.1		Ot08g00170
819.094	3272.35	1.15066	40.055	20.56	AGSGDVSPTRPSPMQSPSQPTPAPSAAEMSR	[7] Phospho (S), [9] Phospho (T), [14] Oxidation (M), [29] Oxidation (M)	ZIK1 protein (ISS) [Ostreococcus tauri]	308806554	XP_003080588.1		Ot08g00170
1065.14	3192.38	0.30452	36.8171	67.17	AGSGDVSPTRPSPMQSPSQPTPAPSAAEMSR	[3] Phospho (S), [14] Oxidation (M), [29] Oxidation (M)	ZIK1 protein (ISS) [Ostreococcus tauri]	308806554	XP_003080588.1		Ot08g00170
1065.14	3192.38	0.58915	34.8038	74.8	AGSGDVSPTRPSPMQSPSQPTPAPSAAEMSR	[7] Phospho (ST), [14] Oxidation (M), [29] Oxidation (M)	ZIK1 protein (ISS) [Ostreococcus tauri]	308806554	XP_003080588.1		Ot08g00170
1065.14	3192.38	0.47442	35.4351	65.69	AGSGDVSPTRPSPMQSPSQPTPAPSAAEMSR	[3] Phospho (ST), [14] Oxidation (M), [29] Oxidation (M)	ZIK1 protein (ISS) [Ostreococcus tauri]	308806554	XP_003080588.1		Ot08g00170
1065.14	3192.38	0.47442	35.4351	40.44	AGSGDVSPTRPSPMQSPSQPTPAPSAAEMSR	[9] Phospho (ST), [14] Oxidation (M), [29] Oxidation (M)	ZIK1 protein (ISS) [Ostreococcus tauri]	308806554	XP_003080588.1		Ot08g00170
1091.79	3272.35	0.06421	33.7336	50.9	AGSGDVSPTRPSPMQSPSQPTPAPSAAEMSR	[3] Phospho (ST), [7] Phospho (ST), [14] Oxidation (M), [29] Oxidation (M)	ZIK1 protein (ISS) [Ostreococcus tauri]	308806554	XP_003080588.1		Ot08g00170
1065.14	3192.39	0.02361	34.2727	59.33	AGSGDVSPTRPSPMQSPSQPTPAPSAAEMSR	[3] Phospho (ST), [14] Oxidation (M), [29] Oxidation (M)	ZIK1 protein (ISS) [Ostreococcus tauri]	308806554	XP_003080588.1		Ot08g00170
608.753	1215.49	0.45499	54.9827	52.18	AGSGGIFGEDAR	[3] Phospho (S)	unnamed protein product [Ostreococcus tauri]	308805190	XP_003079907.1	Q016V8	Ot06g02940
608.753	1215.49	0.06956	50.4367	58.32	AGSGGIFGEDAR	[3] Phospho (S)	unnamed protein product [Ostreococcus tauri]	308805190	XP_003079907.1	Q016V8	Ot06g02940
608.754	1215.49	0.30909	49.8886	67.32	AGSGGIFGEDAR	[3] Phospho (ST)	unnamed protein product [Ostreococcus tauri]	308805190	XP_003079907.1	Q016V8	Ot06g02940
608.753	1215.49	0.03528	43.9771	74.55	AGSGGIFGEDAR	[3] Phospho (ST)	unnamed protein product [Ostreococcus tauri]	308805190	XP_003079907.1	Q016V8	Ot06g02940
720.293	1438.57	1.03756	22.1915	53.65	AGSPGSQSEEGTPR	[3] Phospho (ST)	aberrant pollen transmission 1 (ISS) [Ostreococcus tauri]	308805530	XP_003080077.1	Q016D6	Ot06g04640
720.292	1438.57	1.70355	18.0379	44.88	AGSPGSQSEEGTPR	[12] Phospho (ST)	aberrant pollen transmission 1 (ISS) [Ostreococcus tauri]	308805530	XP_003080077.1	Q016D6	Ot06g04640
720.293	1438.57	0.12432	21.3004	60.04	AGSPGSQSEEGTPR	[3] Phospho (ST)	aberrant pollen transmission 1 (ISS) [Ostreococcus tauri]	308805530	XP_003080077.1	Q016D6	Ot06g04640
955.793	2864.36	0.43745	88.4995	51.19	AGSSFDANETAQLAISALQHVLGEEVK	[3] Phospho (ST)	20S proteasome alpha subunit A1 (ISS) [Ostreococcus tauri]	308804688	XP_003079656.1	Q017W0	Ot06g00420
586.271	1170.53	0.00507	41.4759	48.94	AGSVTDSSVLR	[3] Phospho (S)	IMP-specific 5'-nucleotidase (ISS) [Ostreococcus tauri]	308804858	XP_003079741.1	Q017M4	Ot06g01280
586.27	1170.53	1.98818	40.8908	40.76	AGSVTDSSVLR	[3] Phospho (ST)	IMP-specific 5'-nucleotidase (ISS) [Ostreococcus tauri]	308804858	XP_003079741.1	Q017M4	Ot06g01280
619.792	1237.57	1.47229	43.0725	28.77	AGSVTIQTPER	[3] Phospho (S)	unnamed protein product [Ostreococcus tauri]	308804199	XP_003079412.1	Q018V5	Ot05g03150
690.333	1378.65	1.36265	62.7259	55.23	AGTPTLVDQIER	[3] Phospho (T)	CMGC Serine/threonine protein kinase				Ot09g02480
690.332	1378.65	0.01205	57.5866	54.59	AGTPTLVDQIER	[3] Phospho (T)	CMGC Serine/threonine protein kinase				Ot09g02480
690.332	1378.65	0.14302	57.3795	52.41	AGTPTLVDQIER	[3] Phospho (ST)	serine protein kinase-like protein (ISS) [Ostreococcus tauri]	308807855	XP_003081238.1	Q011M3	Ot09g02480
690.332	1378.65	0.31178	55.4143	53.04	AGTPTLVDQIER	[3] Phospho (ST)	serine protein kinase-like protein (ISS) [Ostreococcus tauri]	308807855	XP_003081238.1	Q011M3	Ot09g02480
670.298	1338.58	0.3451	27.6586	46.16	AGTTGTPEATTPR	[6] Phospho (T)	E2F dimerization partner 1 (IC) [Ostreococcus tauri]	308808484	XP_003081552.1	Q010F6	Ot10g01190
670.298	1338.58	0.71785	23.8284	44.83	AGTTGTPEATTPR	[6] Phospho (ST)	E2F dimerization partner 1 (IC) [Ostreococcus tauri]	308808484	XP_003081552.1	Q010F6	Ot10g01190
945.713	2834.12	1.17107	50.2718	22.14	AGVRPEEEGSDSEELDQQLCDRR	[10] Phospho (S), [12] Phospho (S)	TRI1_STRCO Tricorn protease homolog 1 ref|NP_626787.1|Ot08g02630| possible protease (ISS) [Ostreococcus tauri]	308807044	XP_003080833.1	Q013C9	Ot08g02630
751.299	2250.88	0.96705	47.7422	23.87	AHEDDMSDAANADEPVALER	[6] Oxidation (M), [7] Phospho (S)	AAA+-type ATPase (ISS) [Ostreococcus tauri]	308801485	XP_003078056.1	Q01D07	Ot03g01440
1126.44	2250.87	0.09832	41.423	79.35	AHEDDMSDAANADEPVALER	[6] Oxidation (M), [7] Phospho (ST)	AAA+-type ATPase (ISS) [Ostreococcus tauri]	308801485	XP_003078056.1	Q01D07	Ot03g01440
751.299	2250.87	0.53857	41.4451	50.84	AHEDDMSDAANADEPVALER	[6] Oxidation (M), [7] Phospho (ST)	AAA+-type ATPase (ISS) [Ostreococcus tauri]	308801485	XP_003078056.1	Q01D07	Ot03g01440
739.793	1477.57	0.12584	27.9086	38.67	AHEGDDSAADVPSK	[7] Phospho (S)	FOG: PPR repeat (ISS) [Ostreococcus tauri]	308804632	XP_003079628.1	Q017Y8	Ot06g00140
739.795	1477.57	1.61308	23.8284	53.86	AHEGDDSAADVPSK	[7] Phospho (ST)	FOG: PPR repeat (ISS) [Ostreococcus tauri]	308804632	XP_003079628.1	Q017Y8	Ot06g00140
915.077	2742.21	0.54221	51.0971	64.69	AHGTAVGLPTDADMGNSEVGHNALGAGK	[14] Oxidation (M), [17] Phospho (S)	phosphoglyceromutase (ISS) [Ostreococcus tauri]	308807000	XP_003080811.1	Q013F1	Ot08g02410
915.076	2742.21	0.55652	50.6456	51.46	AHGTAVGLPTDADMGNSEVGHNALGAGK	[14] Oxidation (M), [17] Phospho (S)	phosphoglyceromutase (ISS) [Ostreococcus tauri]	308807000	XP_003080811.1	Q013F1	Ot08g02410
686.559	2742.21	0.50697	48.4717	23.67	AHGTAVGLPTDADMGNSEVGHNALGAGK	[14] Oxidation (M), [17] Phospho (ST)	phosphoglyceromutase (ISS) [Ostreococcus tauri]	308807000	XP_003080811.1	Q013F1	Ot08g02410
915.076	2742.21	0.087	48.4717	52.6	AHGTAVGLPTDADMGNSEVGHNALGAGK	[14] Oxidation (M), [17] Phospho (ST)	phosphoglyceromutase (ISS) [Ostreococcus tauri]	308807000	XP_003080811.1	Q013F1	Ot08g02410
915.077	2742.21	0.60442	45.4729	52.45	AHGTAVGLPTDADMGNSEVGHNALGAGK	[14] Oxidation (M), [17] Phospho (ST)	phosphoglyceromutase (ISS) [Ostreococcus tauri]	308807000	XP_003080811.1	Q013F1	Ot08g02410
686.559	2742.21	0.33696	45.4729	20.07	AHGTAVGLPTDADMGNSEVGHNALGAGK	[14] Oxidation (M), [17] Phospho (ST)	phosphoglyceromutase (ISS) [Ostreococcus tauri]	308807000	XP_003080811.1	Q013F1	Ot08g02410
820.344	1638.67	2.4629	44.0713	50.59	AHSSASIEDLAGPPK	[3] Phospho (ST), [6] Phospho (ST)	26S proteasome regulatory complex, ATPase RPT1 (ISS) [Ostreococcus tauri]	308813299	XP_003083956.1	Q00T93	Ot17g01960
884.387	1766.76	2.49265	47.3	31.66	AHSSASIEDLAGPPKK	[3] Phospho (S), [6] Phospho (S)	26S proteasome regulatory complex, ATPase RPT1 (ISS) [Ostreococcus tauri]	308813299	XP_003083956.1	Q00T93	Ot17g01960
884.388	1766.76	0.9686	41.4066	34.65	AHSSASIEDLAGPPKK	[3] Phospho (ST), [6] Phospho (ST)	26S proteasome regulatory complex, ATPase RPT1 (ISS) [Ostreococcus tauri]	308813299	XP_003083956.1	Q00T93	Ot17g01960
619.263	1236.51	0.97942	14.7933	54.24	AHTSESPTATR	[6] Phospho (ST)	unnamed protein product [Ostreococcus tauri]	308813580	XP_003084096.1		Ot18g00650
741.316	1480.62	1.27907	35.9173	68.15	AIAEENGSDVGSPR	[8] Phospho (S)| [12] Phospho (S)	protein kinase, putative (ISS) [Ostreococcus tauri]	308808626	XP_003081623.1	Q00ZY5	Ot10g01900
741.319	1480.62	2.21942	29.8067	95.68	AIAEENGSDVGSPR	[12] Phospho (S)	protein kinase, putative (ISS) [Ostreococcus tauri]	308808626	XP_003081623.1	Q00ZY5	Ot10g01900
781.3	1560.59	0.10372	31.097	73.25	AIAEENGSDVGSPR	[8] Phospho (S), [12] Phospho (S)	protein kinase, putative (ISS) [Ostreococcus tauri]	308808626	XP_003081623.1	Q00ZY5	Ot10g01900
781.3	1560.59	0.24353	29.4933	62.03	AIAEENGSDVGSPR	[8] Phospho (ST), [12] Phospho (ST)	protein kinase, putative (ISS) [Ostreococcus tauri]	308808626	XP_003081623.1	Q00ZY5	Ot10g01900
741.317	1480.62	0.05721	31.1849	83.6	AIAEENGSDVGSPR	[12] Phospho (ST)	protein kinase, putative (ISS) [Ostreococcus tauri]	308808626	XP_003081623.1	Q00ZY5	Ot10g01900
781.3	1560.59	0.06976	28.1953	63.14	AIAEENGSDVGSPR	[8] Phospho (ST), [12] Phospho (ST)	protein kinase, putative (ISS) [Ostreococcus tauri]	308808626	XP_003081623.1	Q00ZY5	Ot10g01900
741.317	1480.62	0.04141	29.8708	83.74	AIAEENGSDVGSPR	[12] Phospho (ST)	protein kinase, putative (ISS) [Ostreococcus tauri]	308808626	XP_003081623.1	Q00ZY5	Ot10g01900
828.281	1654.55	0.02019	32.8646	29.41	AIAMQNSDASDELD	[4] Oxidation (M), [7] Phospho (ST), [10] Phospho (ST)	AAA+-type ATPase (ISS) [Ostreococcus tauri]	308801567	XP_003078097.1	Q01CW6	Ot03g01850
772.84	1543.67	0.88267	52.6783	40.51	AIDGAVTSNAGDFAR	[8] Phospho (S)	unnamed protein product [Ostreococcus tauri]	308801429	XP_003078028.1	Q01D35	Ot03g01160
747.298	1492.58	0.75813	26.5486	61.51	AIEHASEGAEDER	[6] Phospho (ST)	single-stranded DNA binding protein, pu (ISS) [Ostreococcus tauri]	308805757	XP_003080190.1	Q015S2	Ot07g00840
747.295	1492.58	5.38113	21.3626	40.15	AIEHASEGAEDER	[6] Phospho (ST)	single-stranded DNA binding protein, pu (ISS) [Ostreococcus tauri]	308805757	XP_003080190.1	Q015S2	Ot07g00840
685	2051.98	0.39055	60.5965	21.04	AIELGKSEEPLASIDGSTR	[13] Phospho (S)	unnamed protein product [Ostreococcus tauri]	308813197	XP_003083905.1		Ot17g01450
685	2051.98	0.1035	56.209	40.66	AIELGKSEEPLASIDGSTR	[13] Phospho (S)	unnamed protein product [Ostreococcus tauri]	308813197	XP_003083905.1		Ot17g01450
685	2051.98	0.46907	54.0549	26.69	AIELGKSEEPLASIDGSTR	[13] Phospho (ST)	unnamed protein product [Ostreococcus tauri]	308813197	XP_003083905.1		Ot17g01450
591.828	1181.64	0.73939	43.7746	44.82	AILTTQKSLK	[8] Phospho (S)	unnamed protein product [Ostreococcus tauri]	308811777	XP_003083196.1	Q00VF6	Ot15g00530
591.828	1181.64	0.33887	44.6184	47.19	AILTTQKSLK	[8] Phospho (S)	unnamed protein product [Ostreococcus tauri]	308811777	XP_003083196.1	Q00VF6	Ot15g00530
591.829	1181.64	0.34611	39.94	34.22	AILTTQKSLK	[8] Phospho (ST)	unnamed protein product [Ostreococcus tauri]	308811777	XP_003083196.1	Q00VF6	Ot15g00530
591.828	1181.64	0.24861	36.4601	20.19	AILTTQKSLK	[8] Phospho (ST)	unnamed protein product [Ostreococcus tauri]	308811777	XP_003083196.1	Q00VF6	Ot15g00530
525.237	1048.46	0.20318	30.2586	57.01	AISPAPEER	[3] Phospho (S)	phox (ISS) [Ostreococcus tauri]	308803587	XP_003079106.1	Q01A11	Ot05g00090
525.237	1048.46	0.0367	28.3388	49.19	AISPAPEER	[3] Phospho (ST)	phox (ISS) [Ostreococcus tauri]	308803587	XP_003079106.1	Q01A11	Ot05g00090
525.237	1048.46	0.38981	24.0934	38.31	AISPAPEER	[3] Phospho (ST)	phox (ISS) [Ostreococcus tauri]	308803587	XP_003079106.1	Q01A11	Ot05g00090
603.287	1204.56	0.60425	27.8919	26.62	AISPAPEERR	[3] Phospho (ST)	phox (ISS) [Ostreococcus tauri]	308803587	XP_003079106.1	Q01A11	Ot05g00090
603.287	1204.56	0.83475	26.9246	21.3	AISPAPEERR	[3] Phospho (ST)	phox (ISS) [Ostreococcus tauri]	308803587	XP_003079106.1	Q01A11	Ot05g00090
828.908	1655.8	0.75823	71.2587	28.35	AISVDDVTGAITSTVK	[3] Phospho (S)	unnamed protein product [Ostreococcus tauri]	308810609	XP_003082613.1	Q00X41	Ot13g01420
986.917	1971.82	0.01605	53.425	60.08	AITTTAPLLGTDGEESDSD	[18] Phospho (ST)	unnamed protein product [Ostreococcus tauri]	308805747	XP_003080185.1	Q015S7	Ot07g00790
582.252	1162.49	0.3712	24.036	30.25	AKDFTSESAK	[8] Phospho (ST)	K+-channel ERG and related proteins, contain PAS/PAC sensor domain (ISS) [Ostreococcus tauri]	308809165	XP_003081892.1	Q00Z64	Ot11g00900
1034.37	2066.73	0.27763	57.674	73.11	AKEEAAEDDSGSDFDWES	[10] Phospho (S)	putative nucleostemin (ISS) [Ostreococcus tauri]	308805002	XP_003079813.1	Q017F2	Ot06g02000
1034.37	2066.73	0.05651	52.9495	80.16	AKEEAAEDDSGSDFDWES	[10] Phospho (S)	putative nucleostemin (ISS) [Ostreococcus tauri]	308805002	XP_003079813.1	Q017F2	Ot06g02000
1034.37	2066.73	0.39851	52.7637	82.5	AKEEAAEDDSGSDFDWES	[10] Phospho (ST)	putative nucleostemin (ISS) [Ostreococcus tauri]	308805002	XP_003079813.1	Q017F2	Ot06g02000
1034.37	2066.73	0.39851	52.7637	78.53	AKEEAAEDDSGSDFDWES	[12] Phospho (ST)	putative nucleostemin (ISS) [Ostreococcus tauri]	308805002	XP_003079813.1	Q017F2	Ot06g02000
1034.37	2066.73	1.73556	50.4682	83.71	AKEEAAEDDSGSDFDWES	[10] Phospho (ST)	putative nucleostemin (ISS) [Ostreococcus tauri]	308805002	XP_003079813.1	Q017F2	Ot06g02000
1074.35	2146.7	0.99113	48.3076	37.18	AKEEAAEDDSGSDFDWES	[10] Phospho (ST), [12] Phospho (ST)	putative nucleostemin (ISS) [Ostreococcus tauri]	308805002	XP_003079813.1	Q017F2	Ot06g02000
889.356	1776.7	0.59465	15.8541	35.42	AKGGDVDMTEGGSQSSR	[8] Oxidation (M), [13] Phospho (S)	Actin-related protein Arp2/3 complex, subunit Arp2 (ISS) [Ostreococcus tauri]	308802964	XP_003078795.1	Q01AX3	Ot04g02770
889.355	1776.7	1.22102	18.1677	45.22	AKGGDVDMTEGGSQSSR	[8] Oxidation (M), [13] Phospho (ST)	Actin-related protein Arp2/3 complex, subunit Arp2 (ISS) [Ostreococcus tauri]	308802964	XP_003078795.1	Q01AX3	Ot04g02770
671.35	1340.68	0.42792	67.7499	43.84	AKLDILASFQR	[8] Phospho (S)	unnamed protein product [Ostreococcus tauri]	308807755	XP_003081188.1	Q011S3	Ot09g01980
671.349	1340.68	0.69294	60.7307	55.82	AKLDILASFQR	[8] Phospho (ST)	unnamed protein product [Ostreococcus tauri]	308807755	XP_003081188.1	Q011S3	Ot09g01980
734.801	1467.59	4.49089	16.9946	38.57	AKPPTADSDSDER	[8] Phospho (ST)	DEAD-box protein abstrakt (ISS) [Ostreococcus tauri]	308807515	XP_003081068.1	Q012E3	Ot09g00780
774.788	1547.56	0.70203	20.7168	37.86	AKPPTADSDSDER	[8] Phospho (ST), [10] Phospho (ST)	DEAD-box protein abstrakt (ISS) [Ostreococcus tauri]	308807515	XP_003081068.1	Q012E3	Ot09g00780
542.236	1623.69	1.14584	17.8719	22.33	AKPPTADSDSDERR	[8] Phospho (ST)	DEAD-box protein abstrakt (ISS) [Ostreococcus tauri]	308807515	XP_003081068.1	Q012E3	Ot09g00780
699.816	1397.62	0.43049	27.589	40.81	AKSPALADTSDSR	[3] Phospho (ST)	putative SAC domain protein 9 (ISS) [Ostreococcus tauri]	308805184	XP_003079904.1	Q016W1	Ot06g02910
1310.02	5236.04	1.02005	56.5331	30.19	AKYNERPSFQMGMSLDADSEDDGDSNGMVQALTGMFANMMNQGDER	[11] Oxidation (M), [13] Oxidation (M), [19] Phospho (ST), [28] Oxidation (M), [35] Oxidation (M), [39] Oxidation (M), [40] Oxidation (M)	unnamed protein product [Ostreococcus tauri]	308807389	XP_003081005.1	Q012K6	Ot09g00150
770.817	1539.62	0.14824	31.2742	80.27	ALASDSEDDERPR	[6] Phospho (S)	unnamed protein product [Ostreococcus tauri]	308803394	XP_003079010.1	Q01AA9	Ot04g04920
514.214	1539.62	0.00076	32.4689	45.8	ALASDSEDDERPR	[4] Phospho (S)	unnamed protein product [Ostreococcus tauri]	308803394	XP_003079010.1	Q01AA9	Ot04g04920
514.214	1539.62	0.06625	30.3221	31.1	ALASDSEDDERPR	[4] Phospho (ST)	unnamed protein product [Ostreococcus tauri]	308803394	XP_003079010.1	Q01AA9	Ot04g04920
770.817	1539.62	0.05387	30.3221	60.55	ALASDSEDDERPR	[4] Phospho (ST)	unnamed protein product [Ostreococcus tauri]	308803394	XP_003079010.1	Q01AA9	Ot04g04920
514.214	1539.62	0.16312	28.5874	26.64	ALASDSEDDERPR	[6] Phospho (ST)	unnamed protein product [Ostreococcus tauri]	308803394	XP_003079010.1	Q01AA9	Ot04g04920
810.801	1619.59	0.09422	28.9607	35.3	ALASDSEDDERPR	[4] Phospho (ST), [6] Phospho (ST)	unnamed protein product [Ostreococcus tauri]	308803394	XP_003079010.1	Q01AA9	Ot04g04920
770.817	1539.62	0.14941	28.6165	55.4	ALASDSEDDERPR	[6] Phospho (ST)	unnamed protein product [Ostreococcus tauri]	308803394	XP_003079010.1	Q01AA9	Ot04g04920
770.818	1539.62	0.3495	24.6693	37.7	ALASDSEDDERPR	[6] Phospho (ST)	unnamed protein product [Ostreococcus tauri]	308803394	XP_003079010.1	Q01AA9	Ot04g04920
514.214	1539.62	0.00862	27.1576	26.47	ALASDSEDDERPR	[6] Phospho (ST)	unnamed protein product [Ostreococcus tauri]	308803394	XP_003079010.1	Q01AA9	Ot04g04920
514.214	1539.62	0.07526	28.6527	32.51	ALASDSEDDERPR	[4] Phospho (ST)	unnamed protein product [Ostreococcus tauri]	308803394	XP_003079010.1	Q01AA9	Ot04g04920
810.801	1619.59	0.05095	27.6316	39.17	ALASDSEDDERPR	[4] Phospho (ST), [6] Phospho (ST)	unnamed protein product [Ostreococcus tauri]	308803394	XP_003079010.1	Q01AA9	Ot04g04920
770.817	1539.62	0.02628	28.6918	50.83	ALASDSEDDERPR	[6] Phospho (ST)	unnamed protein product [Ostreococcus tauri]	308803394	XP_003079010.1	Q01AA9	Ot04g04920
810.801	1619.59	0.65462	25.659	22.08	ALASDSEDDERPR	[4] Phospho (ST), [6] Phospho (ST)	unnamed protein product [Ostreococcus tauri]	308803394	XP_003079010.1	Q01AA9	Ot04g04920
728.657	2182.95	0.09757	56.3223	49.58	ALDANALANEVDSDRTDASR	[16] Phospho (T)	unnamed protein product [Ostreococcus tauri]	308801068	XP_003075315.1	Q01DL6	Ot02g07120
728.657	2182.95	0.01616	52.3337	35.32	ALDANALANEVDSDRTDASR	[16] Phospho (T)| [13] Phospho (S)	unnamed protein product [Ostreococcus tauri]	308801068	XP_003075315.1	Q01DL6	Ot02g07120
813.356	1624.7	0.16767	50.8004	62.54	ALDASDAEVDADVVR	[5] Phospho (ST)	putative cycloartenol synthase (ISS) [Ostreococcus tauri]	308801367	XP_003077997.1	Q01D66	Ot03g00850
813.356	1624.7	0.1124	48.984	82.08	ALDASDAEVDADVVR	[5] Phospho (ST)	putative cycloartenol synthase (ISS) [Ostreococcus tauri]	308801367	XP_003077997.1	Q01D66	Ot03g00850
1146.96	2291.9	2.74473	53.9396	75.36	ALDDVFEQSDDEGENDSTVK	[9] Phospho (ST)	DEAD-box protein abstrakt (ISS) [Ostreococcus tauri]	308807515	XP_003081068.1	Q012E3	Ot09g00780
807.671	2419.99	0.11003	53.8961	35.77	ALDDVFEQSDDEGENDSTVKK	[9] Phospho (S)	DEAD-box protein abstrakt (ISS) [Ostreococcus tauri]	308807515	XP_003081068.1	Q012E3	Ot09g00780
807.672	2419.99	1.142	53.0534	31.8	ALDDVFEQSDDEGENDSTVKK	[9] Phospho (ST)	DEAD-box protein abstrakt (ISS) [Ostreococcus tauri]	308807515	XP_003081068.1	Q012E3	Ot09g00780
807.675	2420	5.70661	48.9969	32.73	ALDDVFEQSDDEGENDSTVKK	[9] Phospho (ST)	DEAD-box protein abstrakt (ISS) [Ostreococcus tauri]	308807515	XP_003081068.1	Q012E3	Ot09g00780
929.889	1857.76	0.22942	39.6896	37.41	ALDEESEDELESTRR	[6] Phospho (ST)	unnamed protein product [Ostreococcus tauri]	308805402	XP_003080013.1	Q016K0	Ot06g04000
929.889	1857.76	0.23355	37.9463	50.11	ALDEESEDELESTRR	[6] Phospho (ST)	unnamed protein product [Ostreococcus tauri]	308805402	XP_003080013.1	Q016K0	Ot06g04000
523.731	1045.45	0.81965	52.8554	20.02	ALDLYESR	[7] Phospho (S)	phosphatidylinositol-4-phosphate 5-kinase (ISS) [Ostreococcus tauri]	308806387	XP_003080505.1	Q014K7	Ot07g03990
601.277	1200.54	0.17772	40.055	52.93	ALDSASSTTIR	[8] Phospho (T)| [6] Phospho (S)	endoplasmic reticulum nucleotide sugar transporter (ISS) [Ostreococcus tauri]	308805903	XP_003080263.1	Q015J9	Ot07g01570
601.276	1200.54	0.22466	36.7805	62.91	ALDSASSTTIR	[8] Phospho (T)| [9] Phospho (T)	endoplasmic reticulum nucleotide sugar transporter (ISS) [Ostreococcus tauri]	308805903	XP_003080263.1	Q015J9	Ot07g01570
601.277	1200.54	0.09316	34.0637	49.6	ALDSASSTTIR	[8] Phospho (ST)	endoplasmic reticulum nucleotide sugar transporter (ISS) [Ostreococcus tauri]	308805903	XP_003080263.1	Q015J9	Ot07g01570
668.823	1335.63	0.47761	45.3432	61.43	ALEDESPVAVVK	[6] Phospho (S)	unnamed protein product [Ostreococcus tauri]	308799151	XP_003074356.1	Q01GD7	Ot01g02950
668.823	1335.63	0.02302	45.2948	29.34	ALEDESPVAVVK	[6] Phospho (ST)	unnamed protein product [Ostreococcus tauri]	308799151	XP_003074356.1	Q01GD7	Ot01g02950
668.824	1335.63	0.26084	43.6933	33.24	ALEDESPVAVVK	[6] Phospho (ST)	unnamed protein product [Ostreococcus tauri]	308799151	XP_003074356.1	Q01GD7	Ot01g02950
797.392	1592.77	0.82407	49.5799	51.85	ALEDESPVAVVKEK	[6] Phospho (S)	unnamed protein product [Ostreococcus tauri]	308799151	XP_003074356.1	Q01GD7	Ot01g02950
521.283	1560.83	0.58794	67.7499	32.92	ALEELLGGVSPIRK	[10] Phospho (S)	Sterol reductase/lamin B receptor (ISS) [Ostreococcus tauri]	308801983	XP_003078305.1		Ot03g03940
781.421	1560.83	0.38925	63.2258	24.86	ALEELLGGVSPIRK	[10] Phospho (ST)	Sterol reductase/lamin B receptor (ISS) [Ostreococcus tauri]	308801983	XP_003078305.1		Ot03g03940
781.421	1560.83	0.53545	60.5767	29.76	ALEELLGGVSPIRK	[10] Phospho (ST)	Sterol reductase/lamin B receptor (ISS) [Ostreococcus tauri]	308801983	XP_003078305.1		Ot03g03940
1009.92	2017.83	0.04981	45.7413	41.03	ALELEMPSEGMTTPSGEK	[6] Oxidation (M), [11] Oxidation (M), [15] Phospho (S)	Myosin class II heavy chain (ISS) [Ostreococcus tauri]	308808718	XP_003081669.1	Q00ZT9	Ot10g02360
1009.92	2017.83	0.38725	43.64	40.3	ALELEMPSEGMTTPSGEK	[6] Oxidation (M), [11] Oxidation (M), [15] Phospho (ST)	Myosin class II heavy chain (ISS) [Ostreococcus tauri]	308808718	XP_003081669.1	Q00ZT9	Ot10g02360
458.7	915.385	0.23941	43.3172	24.2	ALGFTDGR	[5] Phospho (ST)	Predicted histone tail methylase containing SET domain (ISS) [Ostreococcus tauri]	308804341	XP_003079483.1	Q018N4	Ot05g03860
860.021	2577.04	0.02126	42.2959	26.94	ALGIESEEEEESEEEEKPAKR	[6] Phospho (ST), [12] Phospho (ST)	putative WD-40 repeat protein (ISS) [Ostreococcus tauri]	308799359	XP_003074460.1	Q01G33	Ot01g04000
833.366	2497.08	0.34924	39.8892	33.59	ALGIESEEEEESEEEEKPAKR	[12] Phospho (ST)	putative WD-40 repeat protein (ISS) [Ostreococcus tauri]	308799359	XP_003074460.1	Q01G33	Ot01g04000
829.877	1657.74	1.41539	61.448	28.59	ALGSIGSSGVLPSPEK	[4] Phospho (S), [7] Phospho (S)	unnamed protein product [Ostreococcus tauri]	308803444	XP_003079035.1	Q01A83	Ot04g05180
789.893	1577.77	0.26375	61.6542	71.54	ALGSIGSSGVLPSPEK	[4] Phospho (S)	unnamed protein product [Ostreococcus tauri]	308803444	XP_003079035.1	Q01A83	Ot04g05180
789.893	1577.77	0.46185	56.0896	89.95	ALGSIGSSGVLPSPEK	[4] Phospho (S)	unnamed protein product [Ostreococcus tauri]	308803444	XP_003079035.1	Q01A83	Ot04g05180
789.893	1577.77	0.56968	56.0126	85.69	ALGSIGSSGVLPSPEK	[4] Phospho (ST)	unnamed protein product [Ostreococcus tauri]	308803444	XP_003079035.1	Q01A83	Ot04g05180
829.876	1657.74	1.12921	53.9203	41.66	ALGSIGSSGVLPSPEK	[4] Phospho (ST), [8] Phospho (ST)	unnamed protein product [Ostreococcus tauri]	308803444	XP_003079035.1	Q01A83	Ot04g05180
789.893	1577.77	0.28246	54.3454	100.11	ALGSIGSSGVLPSPEK	[4] Phospho (ST)	unnamed protein product [Ostreococcus tauri]	308803444	XP_003079035.1	Q01A83	Ot04g05180
585.765	1169.52	0.00669	45.223	38.11	ALGSLCASPSK	[8] Phospho (S)	putative AGC family protein kinase (ISS) [Ostreococcus tauri]	308808183	XP_003081402.1	Q010V9	Ot09g04120
585.764	1169.51	1.34186	41.0267	24.77	ALGSLCASPSK	[8] Phospho (S)	putative AGC family protein kinase (ISS) [Ostreococcus tauri]	308808183	XP_003081402.1	Q010V9	Ot09g04120
585.765	1169.52	0.27175	40.2653	38.56	ALGSLCASPSK	[8] Phospho (ST)	putative AGC family protein kinase (ISS) [Ostreococcus tauri]	308808183	XP_003081402.1	Q010V9	Ot09g04120
585.765	1169.52	0.11833	38.4591	38.08	ALGSLCASPSK	[8] Phospho (ST)	putative AGC family protein kinase (ISS) [Ostreococcus tauri]	308808183	XP_003081402.1	Q010V9	Ot09g04120
768.37	2302.09	2.15337	63.4129	27.05	ALIEGNAQELLLHKSEENSQ	[19] Phospho (S)	unnamed protein product [Ostreococcus tauri]	308809798	XP_003082208.1		Ot12g00550
1030.95	2059.88	0.05536	60.3231	48.2	ALIVEDASVPDSPSMYDR	[12] Phospho (S), [15] Oxidation (M)	unnamed protein product [Ostreococcus tauri]	308799037	XP_003074299.1	Q01GJ4	Ot01g02390
1030.95	2059.88	1.51181	55.1929	40.91	ALIVEDASVPDSPSMYDR	[12] Phospho (S), [15] Oxidation (M)	unnamed protein product [Ostreococcus tauri]	308799037	XP_003074299.1	Q01GJ4	Ot01g02390
1030.95	2059.88	0.7826	55.0129	49.94	ALIVEDASVPDSPSMYDR	[12] Phospho (ST), [15] Oxidation (M)	unnamed protein product [Ostreococcus tauri]	308799037	XP_003074299.1	Q01GJ4	Ot01g02390
1030.95	2059.88	0.3181	53.3089	40.62	ALIVEDASVPDSPSMYDR	[12] Phospho (ST), [15] Oxidation (M)	unnamed protein product [Ostreococcus tauri]	308799037	XP_003074299.1	Q01GJ4	Ot01g02390
732.31	1462.61	0.13715	54.1367	41.94	ALLASAPDMFASSS	[9] Oxidation (M), [14] Phospho (S)	phox (ISS) [Ostreococcus tauri]	308803587	XP_003079106.1	Q01A11	Ot05g00090
541.764	1081.51	4.10426	47.02	58.01	ALLASGSVER	[7] Phospho (S)	unnamed protein product [Ostreococcus tauri]	308812832	XP_003083723.1	Q00TX7	Ot16g02740
528.255	1054.49	0.15912	44.6003	26.54	ALLEVDSTK	[8] Phospho (ST)	Ca2+/calmodulin-dependent protein kinase, EF-Hand protein superfamily (ISS) [Ostreococcus tauri]	308808452	XP_003081536.1	Q010H2	Ot10g01030
897.104	2688.29	0.05485	65.1405	28.49	ALLEVDSTKDLTDALEHSPSPDKK	[7] Phospho (S)	Ca2+/calmodulin-dependent protein kinase, EF-Hand protein superfamily (ISS) [Ostreococcus tauri]	308808452	XP_003081536.1	Q010H2	Ot10g01030
777.352	1552.69	0.74775	48.8284	113.9	ALLGNGSGGSGDEALR	[10] Phospho (S)	NSG11 protein (ISS) [Ostreococcus tauri]	308802470	XP_003078548.1	Q01BL8	Ot04g00300
903.436	2707.28	1.40814	49.883	25.31	ALPNQPPETIDRTQSGTVINMTTK	[13] Phospho (T), [21] Oxidation (M)	Phosphatidylinositol transfer protein PDR16 and related proteins (ISS) [Ostreococcus tauri]	308802926	XP_003078776.1	Q01AZ2	Ot04g02580
903.436	2707.29	0.78029	45.5707	33.21	ALPNQPPETIDRTQSGTVINMTTK	[15] Phospho (S), [21] Oxidation (M)	Phosphatidylinositol transfer protein PDR16 and related proteins (ISS) [Ostreococcus tauri]	308802926	XP_003078776.1	Q01AZ2	Ot04g02580
1354.65	2707.29	0.09444	44.9172	30.74	ALPNQPPETIDRTQSGTVINMTTK	[15] Phospho (ST), [21] Oxidation (M)	Phosphatidylinositol transfer protein PDR16 and related proteins (ISS) [Ostreococcus tauri]	308802926	XP_003078776.1	Q01AZ2	Ot04g02580
903.437	2707.29	0.00461	44.8813	21.11	ALPNQPPETIDRTQSGTVINMTTK	[15] Phospho (ST), [21] Oxidation (M)	Phosphatidylinositol transfer protein PDR16 and related proteins (ISS) [Ostreococcus tauri]	308802926	XP_003078776.1	Q01AZ2	Ot04g02580
813.32	1624.63	0.33537	36.1091	60.72	ALPSDDEGEDEAAAR	[4] Phospho (S)	bromodomain protein 103 (ISS) [Ostreococcus tauri]	308810329	XP_003082473.1	Q00XI1	Ot13g00020
813.32	1624.63	0.43354	35.1558	71.3	ALPSDDEGEDEAAAR	[4] Phospho (ST)	bromodomain protein 103 (ISS) [Ostreococcus tauri]	308810329	XP_003082473.1	Q00XI1	Ot13g00020
1207.44	3619.3	0.01458	42.8529	27.11	ALPSDDEGEDEAAARDDDDDDDDDGFENSPEAK	[4] Phospho (ST)	bromodomain protein 103 (ISS) [Ostreococcus tauri]	308810329	XP_003082473.1	Q00XI1	Ot13g00020
712.855	1423.69	0.92396	44.8984	35.34	ALSAVSDSPEKIK	[8] Phospho (S)	Cobyrinic acid a,c-diamide synthase CbiA (ISS) [Ostreococcus tauri]	308806451	XP_003080537.1	Q014H5	Ot07g04310
581.746	1161.48	0.14332	47.7035	27.73	ALSDFSAPMK	[3] Phospho (S), [9] Oxidation (M)	unnamed protein product [Ostreococcus tauri]	308807971	XP_003081296.1	Q011G5	Ot09g03060
581.746	1161.48	0.10893	47.3189	33.27	ALSDFSAPMK	[3] Phospho (ST), [9] Oxidation (M)	unnamed protein product [Ostreococcus tauri]	308807971	XP_003081296.1	Q011G5	Ot09g03060
581.746	1161.48	0.11388	45.3475	34.83	ALSDFSAPMK	[3] Phospho (ST), [9] Oxidation (M)	unnamed protein product [Ostreococcus tauri]	308807971	XP_003081296.1	Q011G5	Ot09g03060
613.278	1224.54	1.47858	46.6588	41.68	ALSEEIGAEAR	[3] Phospho (S)	putative DNA helicase (ISS) [Ostreococcus tauri]	308810996	XP_003082806.1	Q00WJ7	Ot14g00150
613.277	1224.54	0.55845	46.4096	30.96	ALSEEIGAEAR	[3] Phospho (ST)	putative DNA helicase (ISS) [Ostreococcus tauri]	308810996	XP_003082806.1	Q00WJ7	Ot14g00150
613.277	1224.54	1.06545	44.4688	42.65	ALSEEIGAEAR	[3] Phospho (ST)	putative DNA helicase (ISS) [Ostreococcus tauri]	308810996	XP_003082806.1	Q00WJ7	Ot14g00150
647.263	1292.51	0.35384	42.8827	27.28	ALSESAEGMFR	[5] Phospho (S), [9] Oxidation (M)	KPYC_SOLTU Pyruvate kinase, cytosolic isozyme (ISS) [Ostreococcus tauri]	308812392	XP_003083503.1	Q00UJ7	Ot16g00530
669.345	1336.68	0.14556	132.809	99.95	ALSIGASAVNAVGK	[3] Phospho (S)	unnamed protein product [Ostreococcus tauri]	308811777	XP_003083196.1	Q00VF6	Ot15g00530
669.345	1336.67	0.23259	54.0725	113.69	ALSIGASAVNAVGK	[3] Phospho (S)	unnamed protein product [Ostreococcus tauri]	308811777	XP_003083196.1	Q00VF6	Ot15g00530
669.345	1336.68	0.70178	54.0556	81.32	ALSIGASAVNAVGK	[3] Phospho (ST)	unnamed protein product [Ostreococcus tauri]	308811777	XP_003083196.1	Q00VF6	Ot15g00530
446.566	1336.67	0.15163	54.0556	27.92	ALSIGASAVNAVGK	[3] Phospho (ST)	unnamed protein product [Ostreococcus tauri]	308811777	XP_003083196.1	Q00VF6	Ot15g00530
669.345	1336.68	0.09253	52.4532	48.76	ALSIGASAVNAVGK	[3] Phospho (ST)	unnamed protein product [Ostreococcus tauri]	308811777	XP_003083196.1	Q00VF6	Ot15g00530
446.566	1336.68	0.39007	52.3404	69.87	ALSIGASAVNAVGK	[3] Phospho (ST)	unnamed protein product [Ostreococcus tauri]	308811777	XP_003083196.1	Q00VF6	Ot15g00530
640.798	1279.58	0.64224	49.6681	28.39	ALSPADIEAASR	[3] Phospho (ST)	IF38_MEDTR Eukaryotic translation initiation factor 3 subunit 8 (ISS) [Ostreococcus tauri]	308800584	XP_003075073.1	Q01EA8	Ot02g04700
462.731	923.447	0.27316	56.9913	41.83	ALSVGELR	[3] Phospho (S)	Solute carrier family 24 member 4, isoform 1 precursor (ISS) [Ostreococcus tauri]	308809513	XP_003082066.1	Q00YP0	Ot11g02640
462.731	923.448	0.16873	47.1713	28.48	ALSVGELR	[3] Phospho (ST)	Solute carrier family 24 member 4, isoform 1 precursor (ISS) [Ostreococcus tauri]	308809513	XP_003082066.1	Q00YP0	Ot11g02640
650.302	1298.59	0.34712	58.9141	41.98	ALTEFADVTPR	[9] Phospho (T)	aberrant pollen transmission 1 (ISS) [Ostreococcus tauri]	308805530	XP_003080077.1	Q016D6	Ot06g04640
650.303	1298.59	0.27608	53.7769	59.39	ALTEFADVTPR	[9] Phospho (T)	aberrant pollen transmission 1 (ISS) [Ostreococcus tauri]	308805530	XP_003080077.1	Q016D6	Ot06g04640
650.301	1298.59	1.85029	53.5407	56.46	ALTEFADVTPR	[9] Phospho (ST)	aberrant pollen transmission 1 (ISS) [Ostreococcus tauri]	308805530	XP_003080077.1	Q016D6	Ot06g04640
650.301	1298.59	2.05492	51.6026	57.97	ALTEFADVTPR	[9] Phospho (ST)	aberrant pollen transmission 1 (ISS) [Ostreococcus tauri]	308805530	XP_003080077.1	Q016D6	Ot06g04640
1298.55	2595.08	3.09692	67.8389	72.45	ALTSITSFDDDELALSDDDDTTR	[7] Phospho (ST)	preprotein translocase secA family protein (ISS) [Ostreococcus tauri]	308799363	XP_003074462.1	Q01G31	Ot01g04020
1298.55	2595.09	6.00998	66.0214	117.33	ALTSITSFDDDELALSDDDDTTR	[7] Phospho (ST)	preprotein translocase secA family protein (ISS) [Ostreococcus tauri]	308799363	XP_003074462.1	Q01G31	Ot01g04020
484.24	1449.7	0.13806	39.6585	20.3	ALTTASSVDRPPR	[6] Phospho (S)	Phospholipase/carboxyhydrolase (ISS) [Ostreococcus tauri]	308810445	XP_003082531.1	Q00XC3	Ot13g00600
725.856	1449.7	0.45135	35.8316	31.96	ALTTASSVDRPPR	[7] Phospho (ST)	Phospholipase/carboxyhydrolase (ISS) [Ostreococcus tauri]	308810445	XP_003082531.1	Q00XC3	Ot13g00600
628.291	1254.57	1.03004	54.2072	33.75	ALVMQESLER	[7] Phospho (S)	Ca2+/calmodulin-dependent protein kinase, EF-Hand protein superfamily (ISS) [Ostreococcus tauri]	308808452	XP_003081536.1	Q010H2	Ot10g01030
636.289	1270.56	0.6155	42.4601	32.59	ALVMQESLER	[4] Oxidation (M), [7] Phospho (S)	Ca2+/calmodulin-dependent protein kinase, EF-Hand protein superfamily (ISS) [Ostreococcus tauri]	308808452	XP_003081536.1	Q010H2	Ot10g01030
1047.91	2093.81	0.32204	33.8879	61.54	AMATEDGDKSDSDLTDTAR	[2] Oxidation (M), [10] Phospho (S)	RNA binding protein (ISS) [Ostreococcus tauri]	308804129	XP_003079377.1	Q018Z0	Ot05g02800
698.944	2093.81	0.11213	32.0262	44.67	AMATEDGDKSDSDLTDTAR	[2] Oxidation (M), [10] Phospho (ST)	RNA binding protein (ISS) [Ostreococcus tauri]	308804129	XP_003079377.1	Q018Z0	Ot05g02800
725.599	2173.78	0.02632	32.3493	26.12	AMATEDGDKSDSDLTDTAR	[2] Oxidation (M), [10] Phospho (ST), [12] Phospho (ST)	RNA binding protein (ISS) [Ostreococcus tauri]	308804129	XP_003079377.1	Q018Z0	Ot05g02800
1047.91	2093.81	0.85882	32.0481	78.53	AMATEDGDKSDSDLTDTAR	[2] Oxidation (M), [10] Phospho (ST)	RNA binding protein (ISS) [Ostreococcus tauri]	308804129	XP_003079377.1	Q018Z0	Ot05g02800
725.599	2173.78	0.08011	30.9286	31.03	AMATEDGDKSDSDLTDTAR	[2] Oxidation (M), [10] Phospho (ST), [12] Phospho (ST)	RNA binding protein (ISS) [Ostreococcus tauri]	308804129	XP_003079377.1	Q018Z0	Ot05g02800
1047.91	2093.81	0.05017	30.5855	65.56	AMATEDGDKSDSDLTDTAR	[2] Oxidation (M), [10] Phospho (ST)	RNA binding protein (ISS) [Ostreococcus tauri]	308804129	XP_003079377.1	Q018Z0	Ot05g02800
698.944	2093.81	0.21056	30.4997	35.62	AMATEDGDKSDSDLTDTAR	[2] Oxidation (M), [10] Phospho (ST)	RNA binding protein (ISS) [Ostreococcus tauri]	308804129	XP_003079377.1	Q018Z0	Ot05g02800
640.267	1278.52	0.1072	43.1063	34.82	AMFTSSPSDLK	[2] Oxidation (M), [8] Phospho (S)	ribulose-bisphosphate carboxy (ISS) [Ostreococcus tauri]	308805955	XP_003080289.1	Q015H3	Ot07g01830
640.268	1278.52	1.25874	40.9614	28.87	AMFTSSPSDLK	[2] Oxidation (M), [8] Phospho (ST)	ribulose-bisphosphate carboxy (ISS) [Ostreococcus tauri]	308805955	XP_003080289.1	Q015H3	Ot07g01830
973.059	2916.16	0.50751	64.2604	51.11	AMGFLTDDEREGASDGEADADGFAFAR	[2] Oxidation (M), [14] Phospho (ST)	putative KH domain containing protein (ISS) [Ostreococcus tauri]	308804768	XP_003079696.1	Q017S0	Ot06g00820
973.06	2916.16	0.7276	62.2461	49.87	AMGFLTDDEREGASDGEADADGFAFAR	[2] Oxidation (M), [14] Phospho (ST)	putative KH domain containing protein (ISS) [Ostreococcus tauri]	308804768	XP_003079696.1	Q017S0	Ot06g00820
936.401	1870.79	0.24699	77.7682	43.84	AMSIMNSFINDIFEK	[2] Oxidation (M), [3] Phospho (ST), [5] Oxidation (M)	histone H2B (ISS) [Ostreococcus tauri]	308809886	XP_003082252.1	Q00Y53	Ot12g01070
936.401	1870.79	0.07129	79.1504	55.69	AMSIMNSFINDIFEK	[2] Oxidation (M), [5] Oxidation (M), [7] Phospho (ST)	histone H2B (ISS) [Ostreococcus tauri]	308809886	XP_003082252.1	Q00Y53	Ot12g01070
936.402	1870.79	0.57084	77.4752	60.61	AMSIMNSFINDIFEK	[2] Oxidation (M), [5] Oxidation (M), [7] Phospho (ST)	histone H2B (ISS) [Ostreococcus tauri]	308809886	XP_003082252.1	Q00Y53	Ot12g01070
936.402	1870.79	1.10672	75.9091	67.85	AMSIMNSFINDIFEK	[2] Oxidation (M), [3] Phospho (ST), [5] Oxidation (M)	histone H2B (ISS) [Ostreococcus tauri]	308809886	XP_003082252.1	Q00Y53	Ot12g01070
772.968	2315.88	1.17941	39.643	30.31	ANADYRNDSDSEEYVRPR	[9] Phospho (S), [11] Phospho (S)	calcineurin B regulatory subunit (ISS) [Ostreococcus tauri]	308806285	XP_003080454.1	Q014Q8	Ot07g03480
655.561	1963.66	0.25464	21.2351	26.33	ANASDDEEEDEDDKMR	[4] Phospho (ST), [15] Oxidation (M)	Histone deacetylase complex, SIN3 component (ISS) [Ostreococcus tauri]	308799339	XP_003074450.1	Q01G43	Ot01g03900
982.838	1963.66	0.85779	21.2797	68.41	ANASDDEEEDEDDKMR	[4] Phospho (ST), [15] Oxidation (M)	Histone deacetylase complex, SIN3 component (ISS) [Ostreococcus tauri]	308799339	XP_003074450.1	Q01G43	Ot01g03900
982.838	1963.66	0.63808	20.3738	97.59	ANASDDEEEDEDDKMR	[4] Phospho (ST), [15] Oxidation (M)	Histone deacetylase complex, SIN3 component (ISS) [Ostreococcus tauri]	308799339	XP_003074450.1	Q01G43	Ot01g03900
655.562	1963.66	0.11116	17.2636	25.43	ANASDDEEEDEDDKMR	[4] Phospho (ST), [15] Oxidation (M)	Histone deacetylase complex, SIN3 component (ISS) [Ostreococcus tauri]	308799339	XP_003074450.1	Q01G43	Ot01g03900
982.838	1963.66	0.50959	17.2636	69.79	ANASDDEEEDEDDKMR	[4] Phospho (ST), [15] Oxidation (M)	Histone deacetylase complex, SIN3 component (ISS) [Ostreococcus tauri]	308799339	XP_003074450.1	Q01G43	Ot01g03900
655.561	1963.66	0.04343	20.3161	26.38	ANASDDEEEDEDDKMR	[4] Phospho (ST), [15] Oxidation (M)	Histone deacetylase complex, SIN3 component (ISS) [Ostreococcus tauri]	308799339	XP_003074450.1	Q01G43	Ot01g03900
564.247	1126.48	0.33733	44.2623	62.34	ANAVEGSPFR	[7] Phospho (S)	transcription factor myb (ISS) [Ostreococcus tauri]	308807443	XP_003081032.1		Ot09g00420
701.256	1400.5	0.62359	24.1128	70.68	ANESDEDEDAVK	[4] Phospho (ST)	ankyrin repeat protein E4_2 (ISS) [Ostreococcus tauri]	308803711	XP_003079168.1	Q019U9	Ot05g00710
701.256	1400.5	0.31313	22.9273	63.71	ANESDEDEDAVK	[4] Phospho (ST)	ankyrin repeat protein E4_2 (ISS) [Ostreococcus tauri]	308803711	XP_003079168.1	Q019U9	Ot05g00710
829.825	1657.64	0.34876	25.6504	52.61	ANESDEDEDAVKEK	[4] Phospho (S)	ankyrin repeat protein E4_2 (ISS) [Ostreococcus tauri]	308803711	XP_003079168.1	Q019U9	Ot05g00710
829.825	1657.63	0.49766	25.6831	80.63	ANESDEDEDAVKEK	[4] Phospho (ST)	ankyrin repeat protein E4_2 (ISS) [Ostreococcus tauri]	308803711	XP_003079168.1	Q019U9	Ot05g00710
829.825	1657.64	0.20719	21.546	78.46	ANESDEDEDAVKEK	[4] Phospho (ST)	ankyrin repeat protein E4_2 (ISS) [Ostreococcus tauri]	308803711	XP_003079168.1	Q019U9	Ot05g00710
553.552	1657.64	0.04898	21.546	30.76	ANESDEDEDAVKEK	[4] Phospho (ST)	ankyrin repeat protein E4_2 (ISS) [Ostreococcus tauri]	308803711	XP_003079168.1	Q019U9	Ot05g00710
829.825	1657.64	0.34533	24.4114	89.62	ANESDEDEDAVKEK	[4] Phospho (ST)	ankyrin repeat protein E4_2 (ISS) [Ostreococcus tauri]	308803711	XP_003079168.1	Q019U9	Ot05g00710
707.795	1413.58	1.42765	28.807	61.63	ANEVESSDGGTIR	[7] Phospho (ST)	Major facilitator superfamily (ISS) [Ostreococcus tauri]	308806135	XP_003080379.1		Ot07g02730
805.361	1608.71	0.53099	21.3972	20.4	ANGVGATMTSSPHKR	[8] Oxidation (M), [11] Phospho (ST)	phosphatidylinositol 4-kinase, putative (ISS) [Ostreococcus tauri]	308812586	XP_003083600.1	Q00UA0	Ot16g01500
1202.57	3604.67	1.83433	77.4692	39.22	ANKFGSLAPPDLYPEFGTYPGGGESPVIPFGSEK	[6] Phospho (ST)	prasinophyte specific LHC (IC) [Ostreococcus tauri]	308799535	XP_003074548.1	Q3B9U9	Ot01g04850
590.802	1179.59	0.1116	72.1918	31.42	ANLGDIGSLIK	[8] Phospho (S)	putative calcium dependent protein kinase (ISS) [Ostreococcus tauri]	308801881	XP_003078254.1	Q01CF9	Ot03g03430
590.804	1179.59	3.75975	66.5258	26.09	ANLGDIGSLIK	[8] Phospho (ST)	putative calcium dependent protein kinase (ISS) [Ostreococcus tauri]	308801881	XP_003078254.1	Q01CF9	Ot03g03430
970.938	1939.86	1.29769	42.5266	72.5	ANPNLNQTSSVTESATAR	[10] Phospho (S)	unnamed protein product [Ostreococcus tauri]	308804860	XP_003079742.1	Q017M3	Ot06g01290
1010.92	2019.83	1.34659	39.7192	24.65	ANPNLNQTSSVTESATAR	[10] Phospho (S), [14] Phospho (S)	unnamed protein product [Ostreococcus tauri]	308804860	XP_003079742.1	Q017M3	Ot06g01290
494.218	986.422	0.39156	48.0708	55.39	ANSAFLER	[3] Phospho (S)	unnamed protein product [Ostreococcus tauri]	308801022	XP_003075292.1	Q01DN9	Ot02g06890
494.218	986.422	0.19099	44.4117	75.05	ANSAFLER	[3] Phospho (S)	unnamed protein product [Ostreococcus tauri]	308801022	XP_003075292.1	Q01DN9	Ot02g06890
494.218	986.422	0.02149	43.5614	56.06	ANSAFLER	[3] Phospho (ST)	unnamed protein product [Ostreococcus tauri]	308801022	XP_003075292.1	Q01DN9	Ot02g06890
494.219	986.423	0.87439	38.6607	47.99	ANSAFLER	[3] Phospho (ST)	unnamed protein product [Ostreococcus tauri]	308801022	XP_003075292.1	Q01DN9	Ot02g06890
460.2	918.385	0.07533	26.1879	60.84	ANSVAYSK	[3] Phospho (S)	unnamed protein product [Ostreococcus tauri]	308801949	XP_003078288.1	Q01CC5	Ot03g03770
460.2	918.385	0.18011	18.0626	51.91	ANSVAYSK	[3] Phospho (ST)	unnamed protein product [Ostreococcus tauri]	308801949	XP_003078288.1	Q01CC5	Ot03g03770
460.2	918.385	0.03814	17.8719	54.07	ANSVAYSK	[3] Phospho (ST)	unnamed protein product [Ostreococcus tauri]	308801949	XP_003078288.1	Q01CC5	Ot03g03770
848.876	1695.74	5.85177	44.2055	37.41	ANVGASVDESEIQAAR	[6] Phospho (S)	putative potassium channel (ISS) [Ostreococcus tauri]	308805546	XP_003080085.1	Q016C8	Ot06g04720
762.407	2284.2	0.13947	64.7408	47.98	APAGAKPGITLPSNPFAAKPATK	[22] Phospho (T)	unnamed protein product [Ostreococcus tauri]	308811240	XP_003082928.1	Q3B9U2	Ot14g01370
762.407	2284.2	0.43067	61.9272	30.06	APAGAKPGITLPSNPFAAKPATK	[22] Phospho (ST)	unnamed protein product [Ostreococcus tauri]	308811240	XP_003082928.1	Q3B9U2	Ot14g01370
762.407	2284.2	0.0933	58.6511	42.97	APAGAKPGITLPSNPFAAKPATK	[22] Phospho (ST)	unnamed protein product [Ostreococcus tauri]	308811240	XP_003082928.1	Q3B9U2	Ot14g01370
572.057	2284.2	0.1054	58.6511	27.21	APAGAKPGITLPSNPFAAKPATK	[22] Phospho (ST)	unnamed protein product [Ostreococcus tauri]	308811240	XP_003082928.1	Q3B9U2	Ot14g01370
613.764	1225.51	2.53675	31.2742	26.64	APGAIGMSPSSR	[7] Oxidation (M), [10] Phospho (S)	unnamed protein product [Ostreococcus tauri]	308802650	XP_003078638.1	Q01BC8	Ot04g01200
613.767	1225.52	2.22807	27.3538	38.99	APGAIGMSPSSR	[7] Oxidation (M), [10] Phospho (ST)	unnamed protein product [Ostreococcus tauri]	308802650	XP_003078638.1	Q01BC8	Ot04g01200
586.773	1171.53	0.04258	77.844	21.61	APGAYPSFLGL	[7] Phospho (ST)	PSAN_VOLCA Photosystem I reaction centre subunit N, chl (ISS) [Ostreococcus tauri]	308804662	XP_003079643.1	Q017X3	Ot06g00290
734.363	1466.71	1.58189	40.5025	40.11	APIASTSDKALGTR	[7] Phospho (S)	Zn2+-binding protein Melusin/RAR1, contains CHORD domain (ISS) [Ostreococcus tauri]	308809267	XP_003081943.1	Q00Z13	Ot11g01410
595.308	1188.6	0.63299	38.75	26.5	APIERPLSAR	[8] Phospho (S)	P-type ATPase (ISS) [Ostreococcus tauri]	308805342	XP_003079983.1	Q016N2	Ot06g03680
1189.2	3564.59	0.00224	63.8805	47.97	APPGEVERTESSSDVFNVEEIPANSPSEGVAER	[13] Phospho (S)	guanine nucleotide exchange family protein (ISS) [Ostreococcus tauri]	308803294	XP_003078960.1	Q01AF8	Ot04g04420
1215.86	3644.55	0.3309	63.7177	33.07	APPGEVERTESSSDVFNVEEIPANSPSEGVAER	[9] Phospho (T), [11] Phospho (S)	guanine nucleotide exchange family protein (ISS) [Ostreococcus tauri]	308803294	XP_003078960.1	Q01AF8	Ot04g04420
805.378	2413.11	1.06704	78.0859	28.64	APPTMTESEITNALASIELSSR	[5] Oxidation (M), [20] Phospho (S)	Glycoside hydrolase, family 15:P (ISS) [Ostreococcus tauri]	308800740	XP_003075151.1	Q01E30	Ot02g05480
805.377	2413.11	0.68497	71.387	58.77	APPTMTESEITNALASIELSSR	[5] Oxidation (M), [20] Phospho (ST)	Glycoside hydrolase, family 15:P (ISS) [Ostreococcus tauri]	308800740	XP_003075151.1	Q01E30	Ot02g05480
754.853	1507.69	0.29657	35.2229	45.03	APSAPPVTTTTTER	[3] Phospho (S)	R1 protein C (IC) [Ostreococcus tauri]	308812760	XP_003083687.1	Q00U13	Ot16g02370
684.283	1366.55	0.10174	32.9719	55.74	APSNDALSDANGR	[3] Phospho (S)	EML5 (ISS) [Ostreococcus tauri]	308813510	XP_003084061.1	Q00SY7	Ot18g00300
684.284	1366.55	1.53519	31.6132	56.1	APSNDALSDANGR	[3] Phospho (ST)	EML5 (ISS) [Ostreococcus tauri]	308813510	XP_003084061.1	Q00SY7	Ot18g00300
424.705	847.396	0.42831	31.4801	38.27	APSPALGR	[3] Phospho (S)	E3 ubiquitin protein ligase UPL1 (ISS) [Ostreococcus tauri]	308810941	XP_003082779.1	Q00WM5	Ot13g03080
424.705	847.395	0.23587	29.9634	31.39	APSPALGR	[3] Phospho (ST)	E3 ubiquitin protein ligase UPL1 (ISS) [Ostreococcus tauri]	308810941	XP_003082779.1	Q00WM5	Ot13g03080
424.705	847.395	0.06862	28.4575	29.39	APSPALGR	[3] Phospho (ST)	E3 ubiquitin protein ligase UPL1 (ISS) [Ostreococcus tauri]	308810941	XP_003082779.1	Q00WM5	Ot13g03080
573.799	1145.58	1.37187	28.9336	37.53	APSPATAVKPK	[3] Phospho (S)	kinase associated protein phosphatase-maize (ISS) [Ostreococcus tauri]	308804986	XP_003079805.1	Q017G0	Ot06g01920
573.799	1145.58	0.24771	31.6779	40.16	APSPATAVKPK	[3] Phospho (S)	kinase associated protein phosphatase-maize (ISS) [Ostreococcus tauri]	308804986	XP_003079805.1	Q017G0	Ot06g01920
573.8	1145.58	0.14054	29.2444	40.38	APSPATAVKPK	[3] Phospho (ST)	kinase associated protein phosphatase-maize (ISS) [Ostreococcus tauri]	308804986	XP_003079805.1	Q017G0	Ot06g01920
573.799	1145.58	0.19937	28.0374	46.1	APSPATAVKPK	[3] Phospho (ST)	kinase associated protein phosphatase-maize (ISS) [Ostreococcus tauri]	308804986	XP_003079805.1	Q017G0	Ot06g01920
547.747	1093.48	0.69604	32.787	23.96	APSPDSTIAR	[3] Phospho (ST)	unnamed protein product [Ostreococcus tauri]	308800902	XP_003075232.1	Q01DU9	Ot02g06290
728.826	1455.64	0.77677	51.1704	28.47	APSSGFGSLNAGPSK	[3] Phospho (S)	Thioredoxin/protein disulfide isomerase (ISS) [Ostreococcus tauri]	308807242	XP_003080932.1	Q012T0	Ot08g03620
728.827	1455.64	0.0268	44.5548	91.08	APSSGFGSLNAGPSK	[8] Phospho (S)| [3] Phospho (S)	Thioredoxin/protein disulfide isomerase (ISS) [Ostreococcus tauri]	308807242	XP_003080932.1	Q012T0	Ot08g03620
728.828	1455.64	0.79576	44.0459	84.78	APSSGFGSLNAGPSK	[8] Phospho (ST)	Thioredoxin/protein disulfide isomerase (ISS) [Ostreococcus tauri]	308807242	XP_003080932.1	Q012T0	Ot08g03620
728.827	1455.64	0.47465	42.2682	76.47	APSSGFGSLNAGPSK	[8] Phospho (ST)	Thioredoxin/protein disulfide isomerase (ISS) [Ostreococcus tauri]	308807242	XP_003080932.1	Q012T0	Ot08g03620
728.827	1455.64	0.03511	43.9969	44.36	APSSGFGSLNAGPSK	[3] Phospho (ST)	Thioredoxin/protein disulfide isomerase (ISS) [Ostreococcus tauri]	308807242	XP_003080932.1	Q012T0	Ot08g03620
728.827	1455.64	0.51086	40.8843	74.46	APSSGFGSLNAGPSK	[8] Phospho (ST)	Thioredoxin/protein disulfide isomerase (ISS) [Ostreococcus tauri]	308807242	XP_003080932.1	Q012T0	Ot08g03620
838.373	1674.73	1.37733	79.6442	74.45	APSYSQLLGLGGGDNF	[3] Phospho (S)	diacylglycerol kinase (ISS) [Ostreococcus tauri]	308806039	XP_003080331.1	Q015D1	Ot07g02250
838.372	1674.73	0.09272	74.3196	47.97	APSYSQLLGLGGGDNF	[3] Phospho (ST)	diacylglycerol kinase (ISS) [Ostreococcus tauri]	308806039	XP_003080331.1	Q015D1	Ot07g02250
838.372	1674.73	0.73835	70.2928	20.03	APSYSQLLGLGGGDNF	[5] Phospho (ST)	diacylglycerol kinase (ISS) [Ostreococcus tauri]	308806039	XP_003080331.1	Q015D1	Ot07g02250
838.372	1674.73	0.48674	72.2581	60.14	APSYSQLLGLGGGDNF	[3] Phospho (ST)	diacylglycerol kinase (ISS) [Ostreococcus tauri]	308806039	XP_003080331.1	Q015D1	Ot07g02250
426.222	850.43	2.15853	33.383	20.91	APTTLLR	[4] Phospho (ST)	beta amylase 1 (IC) [Ostreococcus tauri]	308801829	XP_003078228.1	Q6PYX5	Ot03g03170
550.286	1098.56	1.12482	30.58	21.4	APVAPKSPPR	[7] Phospho (S)	Serine/threonine protein kinase (ISS) [Ostreococcus tauri]	308811961	XP_003083288.1		Ot15g01440
550.286	1098.56	0.27134	28.5874	33.27	APVAPKSPPR	[7] Phospho (ST)	Serine/threonine protein kinase (ISS) [Ostreococcus tauri]	308811961	XP_003083288.1		Ot15g01440
550.286	1098.56	0.57596	27.6467	29.16	APVAPKSPPR	[7] Phospho (ST)	Serine/threonine protein kinase (ISS) [Ostreococcus tauri]	308811961	XP_003083288.1		Ot15g01440
1079.8	3236.39	2.24389	83.5295	49.01	AQAAFSPYRVDDEGWYDSDEDPIELLR	[18] Phospho (S)	unnamed protein product [Ostreococcus tauri]	308807863	XP_003081242.1	Q011L9	Ot09g02520
1079.81	3236.4	0.84533	76.9337	33.61	AQAAFSPYRVDDEGWYDSDEDPIELLR	[18] Phospho (ST)	unnamed protein product [Ostreococcus tauri]	308807863	XP_003081242.1	Q011L9	Ot09g02520
916.884	1831.75	0.8662	45.5849	36.33	AQASAPEYVSPPNSVR	[10] Phospho (S), [14] Phospho (S)	unnamed protein product [Ostreococcus tauri]	308799727	XP_003074644.1		Ot01g05800
845.653	2533.94	0.31005	25.8241	43.21	AQENKANASDDEEEDEDDKMR	[9] Phospho (S), [20] Oxidation (M)	Histone deacetylase complex, SIN3 component (ISS) [Ostreococcus tauri]	308799339	XP_003074450.1	Q01G43	Ot01g03900
641.801	1281.59	0.38305	42.3114	23.24	AQLGLAHSYSR	[10] Phospho (ST)	SAR DNA binding protein, putative (ISS) [Ostreococcus tauri]	308806612	XP_003080617.1	Q013Z4	Ot08g00460
641.801	1281.59	0.38305	42.3114	23.78	AQLGLAHSYSR	[8] Phospho (ST)	SAR DNA binding protein, putative (ISS) [Ostreococcus tauri]	308806612	XP_003080617.1	Q013Z4	Ot08g00460
641.8	1281.59	0.24531	39.6324	43.14	AQLGLAHSYSR	[10] Phospho (ST)	SAR DNA binding protein, putative (ISS) [Ostreococcus tauri]	308806612	XP_003080617.1	Q013Z4	Ot08g00460
965.126	2892.36	0.35833	75.8852	59.8	AQSPIEIYDQVLDERPSSTIPDSPR	[23] Phospho (S)	COG3781: Predicted membrane protein (ISS) [Ostreococcus tauri]	308800662	XP_003075112.1	Q01E69	Ot02g05090
965.125	2892.35	0.134	71.2446	41.59	AQSPIEIYDQVLDERPSSTIPDSPR	[23] Phospho (ST)	COG3781: Predicted membrane protein (ISS) [Ostreococcus tauri]	308800662	XP_003075112.1	Q01E69	Ot02g05090
965.126	2892.36	0.66118	69.1703	49.49	AQSPIEIYDQVLDERPSSTIPDSPR	[19] Phospho (ST)	COG3781: Predicted membrane protein (ISS) [Ostreococcus tauri]	308800662	XP_003075112.1	Q01E69	Ot02g05090
885.387	1768.76	1.45872	30.9164	72.39	AQVAPASTSDASPSSSAR	[12] Phospho (S)	EZ2_MAIZE Polycomb protein EZ2 (ISS) [Ostreococcus tauri]	308811300	XP_003082958.1	Q00W45	Ot14g01670
885.385	1768.75	4.54205	29.6808	90.06	AQVAPASTSDASPSSSAR	[12] Phospho (S)	EZ2_MAIZE Polycomb protein EZ2 (ISS) [Ostreococcus tauri]	308811300	XP_003082958.1	Q00W45	Ot14g01670
885.388	1768.76	1.17125	27.7272	91.73	AQVAPASTSDASPSSSAR	[12] Phospho (ST)	EZ2_MAIZE Polycomb protein EZ2 (ISS) [Ostreococcus tauri]	308811300	XP_003082958.1	Q00W45	Ot14g01670
885.387	1768.76	2.24312	26.663	73.86	AQVAPASTSDASPSSSAR	[12] Phospho (ST)	EZ2_MAIZE Polycomb protein EZ2 (ISS) [Ostreococcus tauri]	308811300	XP_003082958.1	Q00W45	Ot14g01670
570.224	1138.43	0.26751	48.2642	26.54	AQVEWPGSGE	[8] Phospho (S)	Predicted inosine-uridine preferring nucleoside hydrolase (ISS) [Ostreococcus tauri]	308798957	XP_003074258.1	Q01GN4	Ot01g01990
661.316	1320.62	1.1512	36.8167	41.08	ARAPSPDSTIAR	[5] Phospho (S)	unnamed protein product [Ostreococcus tauri]	308800902	XP_003075232.1	Q01DU9	Ot02g06290
661.317	1320.62	0.04798	36.4889	36.77	ARAPSPDSTIAR	[5] Phospho (S)	unnamed protein product [Ostreococcus tauri]	308800902	XP_003075232.1	Q01DU9	Ot02g06290
661.317	1320.62	0.01776	31.8333	20.72	ARAPSPDSTIAR	[5] Phospho (ST)	unnamed protein product [Ostreococcus tauri]	308800902	XP_003075232.1	Q01DU9	Ot02g06290
563.281	1124.55	2.78689	56.0689	26.94	ARATRATGGGK	[7] Phospho (T)	predicted protein [Ostreococcus lucimarinus CCE9901]	145340611	XP_001415415.1	A4RQN0	OSTLU_23854
1010.42	2018.82	0.53656	53.5989	106.6	ARDDDSDSDVVDVGYVGR	[6] Phospho (S)	FOG: RCC1 domain (ISS) [Ostreococcus tauri]	308802331	XP_003078479.1	Q01BT8	Ot03g05690
1050.4	2098.79	0.96792	54.2652	82.09	ARDDDSDSDVVDVGYVGR	[6] Phospho (S), [8] Phospho (S)	FOG: RCC1 domain (ISS) [Ostreococcus tauri]	308802331	XP_003078479.1	Q01BT8	Ot03g05690
1010.42	2018.82	0.00208	49.7321	122.48	ARDDDSDSDVVDVGYVGR	[6] Phospho (S)	FOG: RCC1 domain (ISS) [Ostreococcus tauri]	308802331	XP_003078479.1	Q01BT8	Ot03g05690
673.948	2018.82	0.22264	49.0365	47.84	ARDDDSDSDVVDVGYVGR	[8] Phospho (ST)	FOG: RCC1 domain (ISS) [Ostreococcus tauri]	308802331	XP_003078479.1	Q01BT8	Ot03g05690
1010.42	2018.82	0.07078	49.0593	108.78	ARDDDSDSDVVDVGYVGR	[6] Phospho (ST)	FOG: RCC1 domain (ISS) [Ostreococcus tauri]	308802331	XP_003078479.1	Q01BT8	Ot03g05690
1050.4	2098.79	0.09624	49.1833	87.37	ARDDDSDSDVVDVGYVGR	[6] Phospho (ST), [8] Phospho (ST)	FOG: RCC1 domain (ISS) [Ostreococcus tauri]	308802331	XP_003078479.1	Q01BT8	Ot03g05690
700.604	2098.79	0.29236	49.1833	32.7	ARDDDSDSDVVDVGYVGR	[6] Phospho (ST), [8] Phospho (ST)	FOG: RCC1 domain (ISS) [Ostreococcus tauri]	308802331	XP_003078479.1	Q01BT8	Ot03g05690
1050.4	2098.79	0.27622	46.8911	52.74	ARDDDSDSDVVDVGYVGR	[6] Phospho (ST), [8] Phospho (ST)	FOG: RCC1 domain (ISS) [Ostreococcus tauri]	308802331	XP_003078479.1	Q01BT8	Ot03g05690
700.604	2098.79	0.44051	47.2771	59.06	ARDDDSDSDVVDVGYVGR	[6] Phospho (ST), [8] Phospho (ST)	FOG: RCC1 domain (ISS) [Ostreococcus tauri]	308802331	XP_003078479.1	Q01BT8	Ot03g05690
1010.42	2018.82	0.45332	45.8528	32.21	ARDDDSDSDVVDVGYVGR	[6] Phospho (ST)	FOG: RCC1 domain (ISS) [Ostreococcus tauri]	308802331	XP_003078479.1	Q01BT8	Ot03g05690
700.604	2098.79	0.08417	47.1493	101.69	ARDDDSDSDVVDVGYVGR	[6] Phospho (ST), [8] Phospho (ST)	FOG: RCC1 domain (ISS) [Ostreococcus tauri]	308802331	XP_003078479.1	Q01BT8	Ot03g05690
1050.4	2098.79	0.37748	47.3299	39.8	ARDDDSDSDVVDVGYVGR	[6] Phospho (ST), [8] Phospho (ST)	FOG: RCC1 domain (ISS) [Ostreococcus tauri]	308802331	XP_003078479.1	Q01BT8	Ot03g05690
1010.42	2018.82	0.40214	45.8528	84.18	ARDDDSDSDVVDVGYVGR	[6] Phospho (ST)	FOG: RCC1 domain (ISS) [Ostreococcus tauri]	308802331	XP_003078479.1	Q01BT8	Ot03g05690
673.948	2018.82	0.12272	45.3475	105.91	ARDDDSDSDVVDVGYVGR	[8] Phospho (ST)	FOG: RCC1 domain (ISS) [Ostreococcus tauri]	308802331	XP_003078479.1	Q01BT8	Ot03g05690
678.283	1354.55	0.05989	25.7832	37.05	ARDDTGSSPDVR	[5] Phospho (T)	Non-SMC (structural maintenance of chromosomes) element 1 protein (NSE1) (ISS) [Ostreococcus tauri]	308806087	XP_003080355.1	Q015A7	Ot07g02490
678.283	1354.55	0.21724	17.167	38.83	ARDDTGSSPDVR	[8] Phospho (ST)	Non-SMC (structural maintenance of chromosomes) element 1 protein (NSE1) (ISS) [Ostreococcus tauri]	308806087	XP_003080355.1	Q015A7	Ot07g02490
678.283	1354.55	0.5136	20.0691	28.16	ARDDTGSSPDVR	[7] Phospho (ST)	Non-SMC (structural maintenance of chromosomes) element 1 protein (NSE1) (ISS) [Ostreococcus tauri]	308806087	XP_003080355.1	Q015A7	Ot07g02490
862.667	2584.98	0.51263	53.9932	35.85	ARDGGGSSEDDDGFGAMVTPEALR	[7] Phospho (ST), [8] Phospho (ST), [17] Oxidation (M)	pentatricopeptide (ISS) [Ostreococcus tauri]	308804375	XP_003079500.1	Q018L7	Ot05g04030
1043.95	4171.76	0.01513	90.9925	25.11	ARGGASAAEESDSASDAQSPPMVYPTEAAAYELIEEIGR	[6] Phospho (S), [11] Phospho (S), [22] Oxidation (M)	putative MAP4K alpha1 (ISS) [Ostreococcus tauri]	308810731	XP_003082674.1	Q00WY0	Ot13g02030
1391.59	4171.76	0.01697	91.0085	32.18	ARGGASAAEESDSASDAQSPPMVYPTEAAAYELIEEIGR	[6] Phospho (S), [15] Phospho (S), [22] Oxidation (M)| [13] Phospho (S), [15] Phospho (S), [22] Oxidation (M)	putative MAP4K alpha1 (ISS) [Ostreococcus tauri]	308810731	XP_003082674.1	Q00WY0	Ot13g02030
1391.59	4171.76	0.3479	84.9938	22.58	ARGGASAAEESDSASDAQSPPMVYPTEAAAYELIEEIGR	[13] Phospho (ST), [15] Phospho (ST), [22] Oxidation (M)	putative MAP4K alpha1 (ISS) [Ostreococcus tauri]	308810731	XP_003082674.1	Q00WY0	Ot13g02030
732.881	1463.75	1.653	56.9913	28.89	ARSAQDLQAIIAK	[3] Phospho (S)	digalactosyldiacylglycerol synthase (ISS) [Ostreococcus tauri]	308809281	XP_003081950.1	Q00Z06	Ot11g01480
806.34	2416	0.76683	74.3497	21.2	ARSMADMSDDLDAFENLLYK	[3] Phospho (ST), [4] Oxidation (M), [7] Oxidation (M)	3-phosphoinositide-dependent protein kinase-1 (ISS) [Ostreococcus tauri]	308801631	XP_003078129.1	Q01CT4	Ot03g02170
581.31	1160.61	0.32115	42.5204	31.76	ARSPPATLIR	[3] Phospho (ST)	putative trehalase (ISS) [Ostreococcus tauri]	308804457	XP_003079541.1	Q018H6	Ot05g04440
656.644	1966.91	0.11395	53.5463	60.37	ARTENVGAGSDIVDGGLTR	[10] Phospho (S)	unnamed protein product [Ostreococcus tauri]	308801425	XP_003078026.1	Q01D37	Ot03g01140
984.461	1966.91	1.44346	50.0639	56.64	ARTENVGAGSDIVDGGLTR	[10] Phospho (S)	unnamed protein product [Ostreococcus tauri]	308801425	XP_003078026.1	Q01D37	Ot03g01140
656.644	1966.91	0.01054	47.2625	35.11	ARTENVGAGSDIVDGGLTR	[10] Phospho (ST)	unnamed protein product [Ostreococcus tauri]	308801425	XP_003078026.1	Q01D37	Ot03g01140
730.946	2189.82	0.31201	30.4134	32.89	ARYESESETESAGTSAAER	[3] Phospho (Y), [5] Phospho (ST)	unnamed protein product [Ostreococcus tauri]	308811634	XP_003083125.1	Q00VM8	Ot14g03360
672.303	1342.59	0.03209	40.8201	28.06	ASAPTLYGSPGSR	[9] Phospho (ST)	glutathione S-transferase (ISS) [Ostreococcus tauri]	308804459	XP_003079542.1	Q018H5	Ot05g04450
742.348	1482.68	0.70055	20.1084	46.56	ASASASTQSPVNKR	[9] Phospho (ST)	unnamed protein product [Ostreococcus tauri]	308805995	XP_003080309.1	Q015F3	Ot07g02030
800.815	1599.61	1.56842	27.8867	45.58	ASDAAAASPEDGSMPK	[8] Phospho (S), [14] Oxidation (M)	unnamed protein product [Ostreococcus tauri]	308800840	XP_003075201.1	Q01DY0	Ot02g05980
800.813	1599.61	0.953	23.3451	73.45	ASDAAAASPEDGSMPK	[8] Phospho (ST), [14] Oxidation (M)	unnamed protein product [Ostreococcus tauri]	308800840	XP_003075201.1	Q01DY0	Ot02g05980
800.815	1599.61	1.46549	22.3502	54.08	ASDAAAASPEDGSMPK	[8] Phospho (ST), [14] Oxidation (M)	unnamed protein product [Ostreococcus tauri]	308800840	XP_003075201.1	Q01DY0	Ot02g05980
515.197	1028.38	1.55871	18.6856	22.32	ASDGEDSIR	[7] Phospho (ST)	unnamed protein product [Ostreococcus tauri]	308811815	XP_003083215.1	Q00VD7	Ot15g00710
1172.55	3514.63	1.35939	92.2996	56.43	ASEAGETTLDVDANVISDEIDQFLSQSTPVKR	[28] Phospho (T)	transcriptional coactivator p15 (ISS) [Ostreococcus tauri]	308800744	XP_003075153.1	Q01E28	Ot02g05500
671.3	1340.59	6.39887	50.5936	23.99	ASERSSGGRAGAR	[6] Phospho (ST)	exodeoxyribonuclease (ISS) [Ostreococcus tauri]	308813644	XP_003084128.1	Q00SS0	Ot18g00970
650.774	1299.53	0.21466	33.2744	54.89	ASGASEETIEAR	[5] Phospho (S)	unnamed protein product [Ostreococcus tauri]	308804740	XP_003079682.1	Q017T4	Ot06g00680
650.774	1299.53	0.37206	32.1846	59.16	ASGASEETIEAR	[5] Phospho (ST)	unnamed protein product [Ostreococcus tauri]	308804740	XP_003079682.1	Q017T4	Ot06g00680
650.774	1299.53	0.37206	32.1846	43.18	ASGASEETIEAR	[8] Phospho (ST)	unnamed protein product [Ostreococcus tauri]	308804740	XP_003079682.1	Q017T4	Ot06g00680
650.774	1299.53	0.20967	30.6564	42.27	ASGASEETIEAR	[5] Phospho (ST)	unnamed protein product [Ostreococcus tauri]	308804740	XP_003079682.1	Q017T4	Ot06g00680
643.753	1285.49	1.39883	14.4834	79.24	ASGDAASASDAGAR	[7] Phospho (ST)	DEAD-box protein abstrakt (ISS) [Ostreococcus tauri]	308807238	XP_003080930.1	Q012T2	Ot08g03600
842.839	1683.66	0.00725	34.2951	79.41	ASGDEVGGADGVDDNVK	[2] Phospho (ST)	unnamed protein product [Ostreococcus tauri]	308808722	XP_003081671.1	Q00ZT7	Ot10g02380
586.789	1171.56	0.12268	62.0607	60.3	ASIFGAQASLK	[9] Phospho (S)	unnamed protein product [Ostreococcus tauri]	308798561	XP_003074060.1	Q01H82	Ot01g00010
586.789	1171.56	0.03827	56.8462	48.19	ASIFGAQASLK	[9] Phospho (S)	unnamed protein product [Ostreococcus tauri]	308798561	XP_003074060.1	Q01H82	Ot01g00010
586.789	1171.56	0.06113	56.8862	26.16	ASIFGAQASLK	[9] Phospho (ST)	unnamed protein product [Ostreococcus tauri]	308798561	XP_003074060.1	Q01H82	Ot01g00010
586.789	1171.56	0.0422	54.5202	44.72	ASIFGAQASLK	[9] Phospho (ST)	unnamed protein product [Ostreococcus tauri]	308798561	XP_003074060.1	Q01H82	Ot01g00010
698.845	1395.68	0.29582	44.935	40.89	ASIGQLNSQLSAK	[11] Phospho (ST)	Myosin class II heavy chain (ISS) [Ostreococcus tauri]	308804073	XP_003079349.1	Q019B8	Ot05g02520
1041.94	2081.87	0.842	70.5195	51.66	ASLGSLFATSAQDVDPSTR	[2] Phospho (S), [10] Phospho (S)	unnamed protein product [Ostreococcus tauri]	308805697	XP_003080160.1		Ot07g00540
1001.96	2001.9	0.11033	75.3179	85.07	ASLGSLFATSAQDVDPSTR	[2] Phospho (S)| [5] Phospho (S)	unnamed protein product [Ostreococcus tauri]	308805697	XP_003080160.1		Ot07g00540
1001.96	2001.9	2.41613	70.1287	49.39	ASLGSLFATSAQDVDPSTR	[2] Phospho (ST)	unnamed protein product [Ostreococcus tauri]	308805697	XP_003080160.1		Ot07g00540
1001.96	2001.9	2.41613	70.1287	57.94	ASLGSLFATSAQDVDPSTR	[5] Phospho (ST)	unnamed protein product [Ostreococcus tauri]	308805697	XP_003080160.1		Ot07g00540
1001.96	2001.9	1.36133	66.6174	67.14	ASLGSLFATSAQDVDPSTR	[5] Phospho (ST)	unnamed protein product [Ostreococcus tauri]	308805697	XP_003080160.1		Ot07g00540
1001.96	2001.9	1.33181	68.1714	84.53	ASLGSLFATSAQDVDPSTR	[2] Phospho (ST)	unnamed protein product [Ostreococcus tauri]	308805697	XP_003080160.1		Ot07g00540
668.309	2001.9	0.05493	68.2498	32.74	ASLGSLFATSAQDVDPSTR	[5] Phospho (ST)	unnamed protein product [Ostreococcus tauri]	308805697	XP_003080160.1		Ot07g00540
960.128	2877.36	1.15483	53.743	49.28	ASLPNDPRPATPDTEDVRPAPAVVDR	[0] Acetyl (N Terminal), [11] Phospho (T)	unnamed protein product [Ostreococcus tauri]	308804251	XP_003079438.1	Q018S9	Ot05g03410
960.128	2877.36	0.84437	49.3194	43.75	ASLPNDPRPATPDTEDVRPAPAVVDR	[0] Acetyl (N Terminal), [11] Phospho (T)	unnamed protein product [Ostreococcus tauri]	308804251	XP_003079438.1	Q018S9	Ot05g03410
960.128	2877.36	0.76616	47.3299	42.47	ASLPNDPRPATPDTEDVRPAPAVVDR	[N-term] Acetyl (Protein N-term), [11] Phospho (ST)	unnamed protein product [Ostreococcus tauri]	308804251	XP_003079438.1	Q018S9	Ot05g03410
920.789	2759.35	0.17297	88.7114	33.47	ASLSTGSTANLFSSMIPDGIANLLGVK	[8] Phospho (ST), [15] Oxidation (M)	unnamed protein product [Ostreococcus tauri]	308803444	XP_003079035.1	Q01A83	Ot04g05180
920.789	2759.34	0.1392	87.598	34.21	ASLSTGSTANLFSSMIPDGIANLLGVK	[8] Phospho (ST), [15] Oxidation (M)	unnamed protein product [Ostreococcus tauri]	308803444	XP_003079035.1	Q01A83	Ot04g05180
1380.68	2759.34	0.93521	87.5579	63.94	ASLSTGSTANLFSSMIPDGIANLLGVK	[8] Phospho (ST), [15] Oxidation (M)	unnamed protein product [Ostreococcus tauri]	308803444	XP_003079035.1	Q01A83	Ot04g05180
755.96	2264.86	2.27562	49.9673	22.04	ASMSSLNAMSTDGSMYDLTR	[3] Oxidation (M), [4] Phospho (S), [9] Oxidation (M), [15] Oxidation (M)	SL-TPS/P (ISS) [Ostreococcus tauri]	308799041	XP_003074301.1	Q01GJ2	Ot01g02410
1133.44	2264.86	2.46474	50.0139	53.41	ASMSSLNAMSTDGSMYDLTR	[2] Phospho (S), [3] Oxidation (M), [9] Oxidation (M), [15] Oxidation (M)	SL-TPS/P (ISS) [Ostreococcus tauri]	308799041	XP_003074301.1	Q01GJ2	Ot01g02410
755.962	2264.86	0.0721	45.2155	67.17	ASMSSLNAMSTDGSMYDLTR	[3] Oxidation (M), [4] Phospho (S), [9] Oxidation (M), [15] Oxidation (M)	SL-TPS/P (ISS) [Ostreococcus tauri]	308799041	XP_003074301.1	Q01GJ2	Ot01g02410
1133.44	2264.86	0.56457	44.8813	92.57	ASMSSLNAMSTDGSMYDLTR	[2] Phospho (ST), [3] Oxidation (M), [9] Oxidation (M), [15] Oxidation (M)	SL-TPS/P (ISS) [Ostreococcus tauri]	308799041	XP_003074301.1	Q01GJ2	Ot01g02410
1133.44	2264.86	0.56457	44.8813	83.62	ASMSSLNAMSTDGSMYDLTR	[3] Oxidation (M), [4] Phospho (ST), [9] Oxidation (M), [15] Oxidation (M)	SL-TPS/P (ISS) [Ostreococcus tauri]	308799041	XP_003074301.1	Q01GJ2	Ot01g02410
1133.44	2264.86	0.56457	44.8813	59.83	ASMSSLNAMSTDGSMYDLTR	[3] Oxidation (M), [5] Phospho (ST), [9] Oxidation (M), [15] Oxidation (M)	SL-TPS/P (ISS) [Ostreococcus tauri]	308799041	XP_003074301.1	Q01GJ2	Ot01g02410
755.961	2264.86	0.62302	43.1909	34.24	ASMSSLNAMSTDGSMYDLTR	[3] Oxidation (M), [4] Phospho (ST), [9] Oxidation (M), [15] Oxidation (M)	SL-TPS/P (ISS) [Ostreococcus tauri]	308799041	XP_003074301.1	Q01GJ2	Ot01g02410
1133.44	2264.86	1.08265	43.2132	116.91	ASMSSLNAMSTDGSMYDLTR	[2] Phospho (ST), [3] Oxidation (M), [9] Oxidation (M), [15] Oxidation (M)	SL-TPS/P (ISS) [Ostreococcus tauri]	308799041	XP_003074301.1	Q01GJ2	Ot01g02410
422.514	1264.52	0.00995	21.1376	27.79	ASNSQDSLHAR	[4] Phospho (ST)	MGC80627 protein (ISS) [Ostreococcus tauri]	308808117	XP_003081369.1	Q010Z2	Ot09g03790
633.269	1264.52	3.17599	18.0509	46.05	ASNSQDSLHAR	[4] Phospho (ST)	MGC80627 protein (ISS) [Ostreococcus tauri]	308808117	XP_003081369.1	Q010Z2	Ot09g03790
771.822	1541.63	0.29622	29.104	59.58	ASNTGNGMSPAASAAR	[9] Phospho (S)	FOG: RCC1 domain (ISS) [Ostreococcus tauri]	308801725	XP_003078176.1	Q01CN7	Ot03g02650
779.82	1557.62	0.26225	24.7237	89.87	ASNTGNGMSPAASAAR	[8] Oxidation (M), [9] Phospho (S)	FOG: RCC1 domain (ISS) [Ostreococcus tauri]	308801725	XP_003078176.1	Q01CN7	Ot03g02650
779.818	1557.62	1.22463	17.7967	59.41	ASNTGNGMSPAASAAR	[8] Oxidation (M), [9] Phospho (ST)	FOG: RCC1 domain (ISS) [Ostreococcus tauri]	308801725	XP_003078176.1	Q01CN7	Ot03g02650
779.818	1557.62	1.4235	18.0952	83.96	ASNTGNGMSPAASAAR	[8] Oxidation (M), [9] Phospho (ST)	FOG: RCC1 domain (ISS) [Ostreococcus tauri]	308801725	XP_003078176.1	Q01CN7	Ot03g02650
724.824	1447.63	0.89953	39.5198	47.83	ASPSTPPLEGEQR	[5] Phospho (T)	DNA-binding protein jumonji/RBP2/SMCY, contains JmjC domain (ISS) [Ostreococcus tauri]	308801877	XP_003078252.1	Q01CG1	Ot03g03410
724.824	1447.63	0.0077	35.7498	41.64	ASPSTPPLEGEQR	[5] Phospho (T)| [2] Phospho (S)	DNA-binding protein jumonji/RBP2/SMCY, contains JmjC domain (ISS) [Ostreococcus tauri]	308801877	XP_003078252.1	Q01CG1	Ot03g03410
724.824	1447.63	0.1128	36.3002	35.61	ASPSTPPLEGEQR	[2] Phospho (ST)	DNA-binding protein jumonji/RBP2/SMCY, contains JmjC domain (ISS) [Ostreococcus tauri]	308801877	XP_003078252.1	Q01CG1	Ot03g03410
724.824	1447.63	0.33632	34.926	27.36	ASPSTPPLEGEQR	[5] Phospho (ST)	DNA-binding protein jumonji/RBP2/SMCY, contains JmjC domain (ISS) [Ostreococcus tauri]	308801877	XP_003078252.1	Q01CG1	Ot03g03410
724.825	1447.63	0.16286	32.8259	26.46	ASPSTPPLEGEQR	[2] Phospho (ST)	DNA-binding protein jumonji/RBP2/SMCY, contains JmjC domain (ISS) [Ostreococcus tauri]	308801877	XP_003078252.1	Q01CG1	Ot03g03410
724.824	1447.63	0.28705	34.5914	33.82	ASPSTPPLEGEQR	[5] Phospho (ST)	DNA-binding protein jumonji/RBP2/SMCY, contains JmjC domain (ISS) [Ostreococcus tauri]	308801877	XP_003078252.1	Q01CG1	Ot03g03410
865.399	1728.78	0.0442	42.244	43.54	ASPSVFRQDSSANGVK	[10] Phospho (S)	Glucose-6-phosphate/phosphate and phosphoenolpyruvate/phosphate antiporter (ISS) [Ostreococcus tauri]	308812296	XP_003083455.1	Q00UP5	Ot16g00050
865.399	1728.78	0.1017	40.6422	43.97	ASPSVFRQDSSANGVK	[10] Phospho (ST)	Glucose-6-phosphate/phosphate and phosphoenolpyruvate/phosphate antiporter (ISS) [Ostreococcus tauri]	308812296	XP_003083455.1	Q00UP5	Ot16g00050
484.216	966.417	0.44139	24.4529	20.41	ASPTAADVR	[2] Phospho (ST)	unnamed protein product [Ostreococcus tauri]	308803921	XP_003079273.1	Q019J4	Ot05g01760
710.839	1419.66	1.19033	42.9286	27.15	ASPTSPVVSPAEAK	[5] Phospho (S)	unnamed protein product [Ostreococcus tauri]	308799265	XP_003074413.1	Q01G80	Ot01g03530
710.839	1419.66	1.18603	38.0438	20.95	ASPTSPVVSPAEAK	[5] Phospho (S)	unnamed protein product [Ostreococcus tauri]	308799265	XP_003074413.1	Q01G80	Ot01g03530
710.839	1419.66	0.91561	37.5933	26.91	ASPTSPVVSPAEAK	[5] Phospho (ST)	unnamed protein product [Ostreococcus tauri]	308799265	XP_003074413.1	Q01G80	Ot01g03530
710.839	1419.66	0.34598	36.0761	29.42	ASPTSPVVSPAEAK	[4] Phospho (ST)	unnamed protein product [Ostreococcus tauri]	308799265	XP_003074413.1	Q01G80	Ot01g03530
454.838	1361.49	0.21738	18.568	22.35	ASRDDDDVSMR	[2] Phospho (ST), [10] Oxidation (M)	methyltransferase-related (ISS) [Ostreococcus tauri]	308805819	XP_003080221.1	Q015P1	Ot07g01150
681.753	1361.49	0.28161	18.568	24.93	ASRDDDDVSMR	[2] Phospho (ST), [10] Oxidation (M)	methyltransferase-related (ISS) [Ostreococcus tauri]	308805819	XP_003080221.1	Q015P1	Ot07g01150
913.899	1825.78	0.33695	45.4912	21.99	ASRDDQESIEAIEQR	[2] Phospho (ST)	unnamed protein product [Ostreococcus tauri]	308813632	XP_003084122.1	Q00SS6	Ot18g00910
609.602	1825.78	0.17919	43.5552	36.76	ASRDDQESIEAIEQR	[8] Phospho (ST)	unnamed protein product [Ostreococcus tauri]	308813632	XP_003084122.1	Q00SS6	Ot18g00910
913.899	1825.78	0.06019	43.6108	26.44	ASRDDQESIEAIEQR	[2] Phospho (ST)	unnamed protein product [Ostreococcus tauri]	308813632	XP_003084122.1	Q00SS6	Ot18g00910
1039.43	2076.85	0.69338	51.5219	44.55	ASSAGTGESTTNAFEPDVEK	[2] Phospho (S)	unnamed protein product [Ostreococcus tauri]	308811785	XP_003083200.1	Q00VF2	Ot15g00570
1039.43	2076.85	0.45494	44.6003	49.34	ASSAGTGESTTNAFEPDVEK	[3] Phospho (ST)	unnamed protein product [Ostreococcus tauri]	308811785	XP_003083200.1	Q00VF2	Ot15g00570
528.26	1054.51	0.08133	40.3518	61.01	ASSASILQAK	[3] Phospho (S)	Kv3.1 potassium channel (ISS) [Ostreococcus tauri]	308810379	XP_003082498.1	Q00XF6	Ot13g00270
528.26	1054.51	0.07315	39.8569	56.87	ASSASILQAK	[3] Phospho (ST)	Kv3.1 potassium channel (ISS) [Ostreococcus tauri]	308810379	XP_003082498.1	Q00XF6	Ot13g00270
528.26	1054.51	0.37863	38.0379	64.4	ASSASILQAK	[3] Phospho (ST)	Kv3.1 potassium channel (ISS) [Ostreococcus tauri]	308810379	XP_003082498.1	Q00XF6	Ot13g00270
665.774	1329.53	0.75081	36.2526	69.95	ASSEAGGPGAGSFR	[12] Phospho (S)| [2] Phospho (S)	putative zinc finger protein ZF1 (ISS) [Ostreococcus tauri]	308807831	XP_003081226.1	Q011N5	Ot09g02360
665.775	1329.54	0.0399	34.4378	75.74	ASSEAGGPGAGSFR	[12] Phospho (S)| [3] Phospho (S)	putative zinc finger protein ZF1 (ISS) [Ostreococcus tauri]	308807831	XP_003081226.1	Q011N5	Ot09g02360
665.775	1329.54	0.46731	33.1332	50.14	ASSEAGGPGAGSFR	[12] Phospho (ST)	putative zinc finger protein ZF1 (ISS) [Ostreococcus tauri]	308807831	XP_003081226.1	Q011N5	Ot09g02360
665.775	1329.54	0.41076	31.4022	58.54	ASSEAGGPGAGSFR	[12] Phospho (ST)	putative zinc finger protein ZF1 (ISS) [Ostreococcus tauri]	308807831	XP_003081226.1	Q011N5	Ot09g02360
665.775	1329.54	0.73167	33.8771	46.61	ASSEAGGPGAGSFR	[3] Phospho (ST)	putative zinc finger protein ZF1 (ISS) [Ostreococcus tauri]	308807831	XP_003081226.1	Q011N5	Ot09g02360
1155.96	2309.9	0.2368	28.1083	116.43	ASSEQATTTTSETGGDASEDGTK	[11] Phospho (S)	Density-regulated protein related to translation initiation factor 1 (eIF-1/SUI1) (ISS) [Ostreococcus tauri]	308809367	XP_003081993.1	Q00YW3	Ot11g01910
698.285	1394.56	3.81094	61.3605	38.97	ASSFGFDDSLNR	[3] Phospho (S)	CAC1H_MOUSE Voltage-dependent T-type calcium channel alpha-1H subunit (ISS) [Ostreococcus tauri]	308799873	XP_003074718.1	Q01FC6	Ot01g06530
698.283	1394.55	0.65263	56.2891	60.84	ASSFGFDDSLNR	[3] Phospho (S)	CAC1H_MOUSE Voltage-dependent T-type calcium channel alpha-1H subunit (ISS) [Ostreococcus tauri]	308799873	XP_003074718.1	Q01FC6	Ot01g06530
899.896	1797.78	1.09972	47.1093	45.56	ASSGLPMPSAGVGMTAPR	[2] Phospho (S), [7] Oxidation (M), [14] Oxidation (M)	putative CCR4-NOT transcription comp (ISS) [Ostreococcus tauri]	308804676	XP_003079650.1	Q017W6	Ot06g00360
883.901	1765.79	0.54376	60.6396	24.25	ASSGLPMPSAGVGMTAPR	[3] Phospho (S)	putative CCR4-NOT transcription comp (ISS) [Ostreococcus tauri]	308804676	XP_003079650.1	Q017W6	Ot06g00360
899.896	1797.78	0.47775	42.2234	53.62	ASSGLPMPSAGVGMTAPR	[3] Phospho (S), [7] Oxidation (M), [14] Oxidation (M)	putative CCR4-NOT transcription comp (ISS) [Ostreococcus tauri]	308804676	XP_003079650.1	Q017W6	Ot06g00360
600.269	1797.78	3.0506	42.079	31.22	ASSGLPMPSAGVGMTAPR	[2] Phospho (ST), [7] Oxidation (M), [14] Oxidation (M)	putative CCR4-NOT transcription comp (ISS) [Ostreococcus tauri]	308804676	XP_003079650.1	Q017W6	Ot06g00360
600.269	1797.78	3.0506	42.079	33.32	ASSGLPMPSAGVGMTAPR	[3] Phospho (ST), [7] Oxidation (M), [14] Oxidation (M)	putative CCR4-NOT transcription comp (ISS) [Ostreococcus tauri]	308804676	XP_003079650.1	Q017W6	Ot06g00360
899.897	1797.78	0.29946	41.7617	40.54	ASSGLPMPSAGVGMTAPR	[2] Phospho (ST), [7] Oxidation (M), [14] Oxidation (M)	putative CCR4-NOT transcription comp (ISS) [Ostreococcus tauri]	308804676	XP_003079650.1	Q017W6	Ot06g00360
899.897	1797.78	0.29946	41.7617	52.5	ASSGLPMPSAGVGMTAPR	[3] Phospho (ST), [7] Oxidation (M), [14] Oxidation (M)	putative CCR4-NOT transcription comp (ISS) [Ostreococcus tauri]	308804676	XP_003079650.1	Q017W6	Ot06g00360
600.267	1797.78	0.2196	40.5524	46.96	ASSGLPMPSAGVGMTAPR	[2] Phospho (ST), [7] Oxidation (M), [14] Oxidation (M)	putative CCR4-NOT transcription comp (ISS) [Ostreococcus tauri]	308804676	XP_003079650.1	Q017W6	Ot06g00360
899.897	1797.78	0.03613	40.5171	79.44	ASSGLPMPSAGVGMTAPR	[2] Phospho (ST), [7] Oxidation (M), [14] Oxidation (M)	putative CCR4-NOT transcription comp (ISS) [Ostreococcus tauri]	308804676	XP_003079650.1	Q017W6	Ot06g00360
805.355	2413.04	0.50758	84.6557	35.3	ASSNDQETLTWDEIENIVNR	[3] Phospho (S)| [8] Phospho (T)	unnamed protein product [Ostreococcus tauri]	308809011	XP_003081815.1	Q00ZE1	Ot11g00130
956.378	1910.74	6.38354	44.0459	20.93	ASSSDDSSSLFAGSDKDR	[2] Phospho (ST)	unnamed protein product [Ostreococcus tauri]	308803548	XP_003079087.1	Q01A31	Ot04g05700
876.355	1750.69	0.60567	52.0384	42.07	ASSSDSFGLSDDVSQK	[0] Acetyl (N Terminal), [4] Phospho (S)| [0] Acetyl (N Terminal), [2] Phospho (S)	plastid-lipid associated protein PAP/fibrillin family-like protein (ISS) [Ostreococcus tauri]	308810361	XP_003082489.1	Q00XG5	Ot13g00180
646.315	1290.62	4.97449	43.8217	22.47	ASSSSAALPPVPK	[4] Phospho (S)	Flavonol reductase/cinnamoyl-CoA reductase (ISS) [Ostreococcus tauri]	308803288	XP_003078957.1	Q01AG1	Ot04g04390
1115.47	2228.93	1.54595	65.7447	52.22	ASSSSDALNLLGISTSNGMTK	[2] Phospho (ST), [3] Phospho (ST), [19] Oxidation (M)	MAP3K epsilon protein kinase (ISS) [Ostreococcus tauri]	308813331	XP_003083972.1		Ot17g02120
479.206	956.397	0.13853	26.7333	21.55	ASSTENLR	[3] Phospho (S)	replication factor C 110 kDa subunit (ISS) [Ostreococcus tauri]	308800020	XP_003074791.1	Q01F52	Ot02g00700
1220.55	3658.64	0.18684	83.0376	26.33	ASTDEDGYWVPGPFLRPEGSPAAEAYTGPTVWR	[3] Phospho (T)	unnamed protein product [Ostreococcus tauri]	308801439	XP_003078033.1	Q01D30	Ot03g01210
869.855	1737.69	0.31584	34.9083	48.8	ASTDGAADGPGDVNAGAGR	[2] Phospho (S)| [3] Phospho (T)	Tryptophanyl-tRNA synthetase (ISS) [Ostreococcus tauri]	308805134	XP_003079879.1	Q016Y6	Ot06g02660
869.855	1737.7	0.08588	31.9337	99.36	ASTDGAADGPGDVNAGAGR	[3] Phospho (T)	Tryptophanyl-tRNA synthetase (ISS) [Ostreococcus tauri]	308805134	XP_003079879.1	Q016Y6	Ot06g02660
715.342	1428.67	1.30781	71.0602	53.18	ASTIELLSAMSAR	[11] Phospho (S)	unnamed protein product [Ostreococcus tauri]	308811548	XP_003083082.1	Q00VS1	Ot14g02930
723.339	1444.66	0.75586	55.445	42.76	ASTIELLSAMSAR	[10] Oxidation (M), [11] Phospho (S)	unnamed protein product [Ostreococcus tauri]	308811548	XP_003083082.1	Q00VS1	Ot14g02930
723.34	1444.67	2.03257	55.3388	32.7	ASTIELLSAMSAR	[10] Oxidation (M), [11] Phospho (ST)	unnamed protein product [Ostreococcus tauri]	308811548	XP_003083082.1	Q00VS1	Ot14g02930
723.338	1444.66	1.31496	53.4608	25.04	ASTIELLSAMSAR	[10] Oxidation (M), [11] Phospho (ST)	unnamed protein product [Ostreococcus tauri]	308811548	XP_003083082.1	Q00VS1	Ot14g02930
878.872	1755.73	0.81487	48.1483	67.26	ASTLNDSTADDGNVVR	[0] Acetyl (N Terminal), [7] Phospho (S)| [0] Acetyl (N Terminal), [3] Phospho (T)	unnamed protein product [Ostreococcus tauri]	308806249	XP_003080436.1	Q014S6	Ot07g03300
878.87	1755.73	3.51433	41.8043	63.17	ASTLNDSTADDGNVVR	[0] Acetyl (N Terminal), [8] Phospho (T)| [0] Acetyl (N Terminal), [7] Phospho (S)	unnamed protein product [Ostreococcus tauri]	308806249	XP_003080436.1	Q014S6	Ot07g03300
878.872	1755.73	0.43409	40.918	64.41	ASTLNDSTADDGNVVR	[N-term] Acetyl (Protein N-term), [8] Phospho (ST)	unnamed protein product [Ostreococcus tauri]	308806249	XP_003080436.1	Q014S6	Ot07g03300
918.856	1835.7	0.03203	38.2293	60.45	ASTLNDSTADDGNVVR	[N-term] Acetyl (Protein N-term), [7] Phospho (ST), [8] Phospho (ST)	unnamed protein product [Ostreococcus tauri]	308806249	XP_003080436.1	Q014S6	Ot07g03300
1044.9	2087.78	0.21688	33.3237	74.04	ASVATVEDGDESDDDAQER	[12] Phospho (ST)	Metacaspase involved in regulation of apoptosis (ISS) [Ostreococcus tauri]	308812290	XP_003083452.1	Q00UP8	Ot16g00020
1151.55	2301.08	0.28244	62.1552	78.58	ASVDVVDGVLPSDEVEPPIER	[2] Phospho (ST)	methyltransferase-related (ISS) [Ostreococcus tauri]	308805819	XP_003080221.1	Q015P1	Ot07g01150
893.423	1784.83	1.39291	72.9312	40.53	ASWTDLTVLVASGETR	[4] Phospho (ST)	unnamed protein product [Ostreococcus tauri]	308799269	XP_003074415.1	Q01G78	Ot01g03550
816.392	2446.15	2.31016	52.331	39.91	ATAAASNEQHVAQTSASAAALAAVR	[6] Phospho (S)	ABC transporter subunit (ISS) [Ostreococcus tauri]	308806552	XP_003080587.1		Ot08g00160
1036.42	2070.82	2.01479	49.6619	88.85	ATADVLAGEDSAEEEEEAR	[11] Phospho (S)	putative DNA helicase (ISS) [Ostreococcus tauri]	308805667	XP_003080145.1	Q015W7	Ot07g00390
1036.42	2070.83	0.28869	44.9034	127.7	ATADVLAGEDSAEEEEEAR	[11] Phospho (S)	putative DNA helicase (ISS) [Ostreococcus tauri]	308805667	XP_003080145.1	Q015W7	Ot07g00390
1036.42	2070.83	0.03893	44.6073	132.43	ATADVLAGEDSAEEEEEAR	[11] Phospho (ST)	putative DNA helicase (ISS) [Ostreococcus tauri]	308805667	XP_003080145.1	Q015W7	Ot07g00390
691.283	2070.83	0.08001	42.9065	40.65	ATADVLAGEDSAEEEEEAR	[11] Phospho (ST)	putative DNA helicase (ISS) [Ostreococcus tauri]	308805667	XP_003080145.1	Q015W7	Ot07g00390
1036.42	2070.82	0.93856	42.8529	108.58	ATADVLAGEDSAEEEEEAR	[11] Phospho (ST)	putative DNA helicase (ISS) [Ostreococcus tauri]	308805667	XP_003080145.1	Q015W7	Ot07g00390
621.79	1241.57	0.42445	42.4969	25.41	ATATTATTATPR	[4] Phospho (T)	RA54B_CHICK DNA repair and recombination protein RAD54B (ISS) [Ostreococcus tauri]	308808065	XP_003081343.1	Q011B8	Ot09g03530
994.343	1986.67	0.1412	18.0952	52.98	ATDARPSSGGGGGNDDDDDE	[8] Phospho (ST)	putative DNA topoisomerase I (ISS) [Ostreococcus tauri]	308810078	XP_003082348.1	Q00XV7	Ot12g02020
767.657	2299.95	1.41973	32.9073	26.44	ATEPAMSPAQENVPPNDSHGR	[6] Oxidation (M), [7] Phospho (S)	unnamed protein product [Ostreococcus tauri]	308814091	XP_003084351.1	Q00S46	Ot19g01060
779.363	1556.71	2.30453	47.2561	59.22	ATGSSATVGSAAELAGK	[7] Phospho (T)	CR008 protein (ISS) [Ostreococcus tauri]	308803338	XP_003078982.1	Q01AD6	Ot04g04640
980.42	1958.82	1.42443	38.1307	50.1	ATGTATGTTTPPTPPTAEK	[10] Phospho (T), [13] Phospho (T)	PHD Zn-finger proteins (ISS) [Ostreococcus tauri]	308799011	XP_003074286.1	Q01GK7	Ot01g02260
588.756	1175.5	0.43616	43.907	28.05	ATLTPSASIR	[4] Phospho (T), [8] Phospho (S)	probable ubiquitin carboxyl terminal hydrolase (ISS) [Ostreococcus tauri]	308809419	XP_003082019.1	Q00YT7	Ot11g02170
548.773	1095.53	0.33144	46.5374	41.4	ATLTPSASIR	[8] Phospho (S)	probable ubiquitin carboxyl terminal hydrolase (ISS) [Ostreococcus tauri]	308809419	XP_003082019.1	Q00YT7	Ot11g02170
548.774	1095.53	0.00108	41.5884	35.67	ATLTPSASIR	[8] Phospho (S)| [6] Phospho (S)	probable ubiquitin carboxyl terminal hydrolase (ISS) [Ostreococcus tauri]	308809419	XP_003082019.1	Q00YT7	Ot11g02170
548.773	1095.53	0.16196	41.1599	33.31	ATLTPSASIR	[6] Phospho (ST)	probable ubiquitin carboxyl terminal hydrolase (ISS) [Ostreococcus tauri]	308809419	XP_003082019.1	Q00YT7	Ot11g02170
548.773	1095.53	0.16196	41.1599	20.79	ATLTPSASIR	[8] Phospho (ST)	probable ubiquitin carboxyl terminal hydrolase (ISS) [Ostreococcus tauri]	308809419	XP_003082019.1	Q00YT7	Ot11g02170
692.985	2075.93	0.89978	37.0585	22.79	ATQMETRPEAPPATPVER	[4] Oxidation (M), [14] Phospho (T)	Myosin class II heavy chain (ISS) [Ostreococcus tauri]	308799131	XP_003074346.1	Q01GE7	Ot01g02850
692.986	2075.94	0.33061	31.4154	23.67	ATQMETRPEAPPATPVER	[4] Oxidation (M), [14] Phospho (ST)	Myosin class II heavy chain (ISS) [Ostreococcus tauri]	308799131	XP_003074346.1	Q01GE7	Ot01g02850
946.37	1890.73	1.1878	59.5059	57.34	ATQVGVMPGFIDDDESD	[7] Oxidation (M), [16] Phospho (S)	Cytochrome b5 (ISS) [Ostreococcus tauri]	308804281	XP_003079453.1	Q018R4	Ot05g03560
946.369	1890.72	0.29068	53.378	69.02	ATQVGVMPGFIDDDESD	[7] Oxidation (M), [16] Phospho (S)	Cytochrome b5 (ISS) [Ostreococcus tauri]	308804281	XP_003079453.1	Q018R4	Ot05g03560
946.369	1890.72	0.17495	53.8025	50.62	ATQVGVMPGFIDDDESD	[7] Oxidation (M), [16] Phospho (ST)	Cytochrome b5 (ISS) [Ostreococcus tauri]	308804281	XP_003079453.1	Q018R4	Ot05g03560
938.373	1874.73	2.16489	64.916	31.45	ATQVGVMPGFIDDDESD	[16] Phospho (ST)	Cytochrome b5 (ISS) [Ostreococcus tauri]	308804281	XP_003079453.1	Q018R4	Ot05g03560
946.369	1890.72	0.22824	51.9607	60.87	ATQVGVMPGFIDDDESD	[7] Oxidation (M), [16] Phospho (ST)	Cytochrome b5 (ISS) [Ostreococcus tauri]	308804281	XP_003079453.1	Q018R4	Ot05g03560
878.065	2631.17	1.34396	62.4839	43.99	ATSFKVDEETQTAVNEIEQEQR	[3] Phospho (ST)	unnamed protein product [Ostreococcus tauri]	308800840	XP_003075201.1	Q01DY0	Ot02g05980
1316.59	2631.17	0.32152	62.522	89.49	ATSFKVDEETQTAVNEIEQEQR	[3] Phospho (ST)	unnamed protein product [Ostreococcus tauri]	308800840	XP_003075201.1	Q01DY0	Ot02g05980
878.065	2631.17	0.77863	60.5057	54.61	ATSFKVDEETQTAVNEIEQEQR	[3] Phospho (ST)	unnamed protein product [Ostreococcus tauri]	308800840	XP_003075201.1	Q01DY0	Ot02g05980
1316.59	2631.17	0.32861	60.5261	82.81	ATSFKVDEETQTAVNEIEQEQR	[3] Phospho (ST)	unnamed protein product [Ostreococcus tauri]	308800840	XP_003075201.1	Q01DY0	Ot02g05980
699.349	1396.68	0.81451	60.1512	29.8	ATSKEIGELLEK	[2] Phospho (T)| [3] Phospho (S)	probable carboxypeptidase; Cxp (ISS) [Ostreococcus tauri]	308811342	XP_003082979.1	Q00W24	Ot14g01880
699.347	1396.68	4.03657	53.375	20.68	ATSKEIGELLEK	[3] Phospho (ST)	probable carboxypeptidase; Cxp (ISS) [Ostreococcus tauri]	308811342	XP_003082979.1	Q00W24	Ot14g01880
535.747	1069.48	0.89371	44.9369	44.82	ATSLDGSLAR	[3] Phospho (S)	unnamed protein product [Ostreococcus tauri]	308801369	XP_003077998.1	Q01D65	Ot03g00860
930.842	1859.67	0.10447	33.9201	72.8	ATSSAVEAADGSDDDDGR	[N-term] Acetyl (Protein N-term), [12] Phospho (ST)	unnamed protein product [Ostreococcus tauri]	308804385	XP_003079505.1	Q018L2	Ot05g04080
501.219	1000.42	0.84353	24.1287	20.18	ATSSIASER	[4] Phospho (ST)	unnamed protein product [Ostreococcus tauri]	308798885	XP_003074222.1	Q01GS0	Ot01g01630
848.707	2543.1	0.02099	86.2087	53.99	ATTAEESEDEALALAIGMELGER	[0] Acetyl (N Terminal), [7] Phospho (S), [18] Oxidation (M)	myb family transcription factor (ISS) [Ostreococcus tauri]	308803925	XP_003079275.1	Q019J2	Ot05g01780
834.703	2501.09	0.23148	78.0136	64.95	ATTAEESEDEALALAIGMELGER	[3] Phospho (ST), [18] Oxidation (M)	myb family transcription factor (ISS) [Ostreococcus tauri]	308803925	XP_003079275.1	Q019J2	Ot05g01780
834.703	2501.09	0.23148	78.0136	47.99	ATTAEESEDEALALAIGMELGER	[7] Phospho (ST), [18] Oxidation (M)	myb family transcription factor (ISS) [Ostreococcus tauri]	308803925	XP_003079275.1	Q019J2	Ot05g01780
834.704	2501.09	0.38266	76.1434	73.01	ATTAEESEDEALALAIGMELGER	[7] Phospho (ST), [18] Oxidation (M)	myb family transcription factor (ISS) [Ostreococcus tauri]	308803925	XP_003079275.1	Q019J2	Ot05g01780
848.707	2543.1	0.40441	79.5584	67.15	ATTAEESEDEALALAIGMELGER	[N-term] Acetyl (Protein N-term), [7] Phospho (ST), [18] Oxidation (M)	myb family transcription factor (ISS) [Ostreococcus tauri]	308803925	XP_003079275.1	Q019J2	Ot05g01780
1251.55	2501.09	0.30012	76.1228	54.62	ATTAEESEDEALALAIGMELGER	[7] Phospho (ST), [18] Oxidation (M)	myb family transcription factor (ISS) [Ostreococcus tauri]	308803925	XP_003079275.1	Q019J2	Ot05g01780
477.232	952.449	0.05759	34.2403	28.91	ATTATRPR	[5] Phospho (T)	predicted protein [Ostreococcus lucimarinus CCE9901]	145347591	XP_001418247.1	A4RYZ0	OSTLU_41496
618.803	1235.59	0.39115	28.5035	25.98	ATTDTARPVPK	[2] Phospho (T)	unnamed protein product [Ostreococcus tauri]	308813530	XP_003084071.1	Q00SX7	Ot18g00400
618.802	1235.59	0.59495	24.0766	21.43	ATTDTARPVPK	[3] Phospho (ST)	unnamed protein product [Ostreococcus tauri]	308813530	XP_003084071.1	Q00SX7	Ot18g00400
881.387	2641.14	0.13298	53.0866	65.88	ATTELNAEESDEDAELDVDAIRR	[10] Phospho (ST)	PAS (ISS) [Ostreococcus tauri]	308807791	XP_003081206.1	Q011Q5	Ot09g02160
699.816	1397.62	0.63677	33.5639	82.64	ATTGSEVSPAVSGR	[8] Phospho (S)	cryptochrome-like protein 1 (ISS) [Ostreococcus tauri]	308803621	XP_003079123.1	Q019Z4	Ot05g00260
699.817	1397.62	0.07999	31.3152	109.69	ATTGSEVSPAVSGR	[8] Phospho (S)	cryptochrome-like protein 1 (ISS) [Ostreococcus tauri]	308803621	XP_003079123.1	Q019Z4	Ot05g00260
699.817	1397.62	0.03961	30.2411	101.39	ATTGSEVSPAVSGR	[8] Phospho (ST)	cryptochrome-like protein 1 (ISS) [Ostreococcus tauri]	308803621	XP_003079123.1	Q019Z4	Ot05g00260
739.8	1477.58	0.3175	27.8408	56.98	ATTGSEVSPAVSGR	[8] Phospho (ST), [12] Phospho (ST)	cryptochrome-like protein 1 (ISS) [Ostreococcus tauri]	308803621	XP_003079123.1	Q019Z4	Ot05g00260
699.814	1397.61	3.35517	27.1576	68.94	ATTGSEVSPAVSGR	[8] Phospho (ST)	cryptochrome-like protein 1 (ISS) [Ostreococcus tauri]	308803621	XP_003079123.1	Q019Z4	Ot05g00260
739.8	1477.58	0.09845	26.6821	53.07	ATTGSEVSPAVSGR	[8] Phospho (ST), [12] Phospho (ST)	cryptochrome-like protein 1 (ISS) [Ostreococcus tauri]	308803621	XP_003079123.1	Q019Z4	Ot05g00260
586.767	1171.52	0.10548	44.7455	23.4	ATTLMSEVPK	[2] Phospho (T), [5] Oxidation (M)	predicted protein [Ostreococcus lucimarinus CCE9901]	145341664	XP_001415925.1	A4RRM1	OSTLU_23929
538.254	1611.74	0.35769	25.3828	28.58	ATTTPEKDDEKLGK	[4] Phospho (ST)	syntaxin (ISS) [Ostreococcus tauri]	308809912	XP_003082265.1	Q00Y40	Ot12g01200
806.877	1611.74	0.34182	25.3828	27.28	ATTTPEKDDEKLGK	[3] Phospho (ST)	syntaxin (ISS) [Ostreococcus tauri]	308809912	XP_003082265.1	Q00Y40	Ot12g01200
756.814	1511.61	0.70526	43.3251	52.88	ATVLPSGADSDDER	[10] Phospho (S)	putative protein (ISS) [Ostreococcus tauri]	308799199	XP_003074380.1	Q01GB3	Ot01g03200
756.814	1511.61	0.16568	38.9617	75.97	ATVLPSGADSDDER	[10] Phospho (S)	putative protein (ISS) [Ostreococcus tauri]	308799199	XP_003074380.1	Q01GB3	Ot01g03200
756.815	1511.61	0.48467	38.3778	82.3	ATVLPSGADSDDER	[10] Phospho (ST)	putative protein (ISS) [Ostreococcus tauri]	308799199	XP_003074380.1	Q01GB3	Ot01g03200
756.815	1511.62	0.74311	36.6952	70.37	ATVLPSGADSDDER	[10] Phospho (ST)	putative protein (ISS) [Ostreococcus tauri]	308799199	XP_003074380.1	Q01GB3	Ot01g03200
698.625	2092.85	0.04318	43.0725	44.17	AVAAEGMKPSASNESLSER	[12] Phospho (S), [17] Phospho (S)	ZIK1 protein (ISS) [Ostreococcus tauri]	308806554	XP_003080588.1		Ot08g00170
703.956	2108.85	0.66145	36.8329	40.7	AVAAEGMKPSASNESLSER	[7] Oxidation (M), [12] Phospho (S), [15] Phospho (S)	ZIK1 protein (ISS) [Ostreococcus tauri]	308806554	XP_003080588.1		Ot08g00170
677.301	2028.88	0.22228	37.7046	34.2	AVAAEGMKPSASNESLSER	[7] Oxidation (M), [10] Phospho (S)	ZIK1 protein (ISS) [Ostreococcus tauri]	308806554	XP_003080588.1		Ot08g00170
725.28	2172.82	0.26657	42.0786	38.19	AVAAEGMKPSASNESLSER	[12] Phospho (S), [15] Phospho (S), [17] Phospho (S)	ZIK1 protein (ISS) [Ostreococcus tauri]	308806554	XP_003080588.1		Ot08g00170
1007.45	2012.88	2.93086	43.9413	54.15	AVAAEGMKPSASNESLSER	[12] Phospho (S)	ZIK1 protein (ISS) [Ostreococcus tauri]	308806554	XP_003080588.1		Ot08g00170
1015.45	2028.88	0.0692	36.0493	46.01	AVAAEGMKPSASNESLSER	[7] Oxidation (M), [12] Phospho (S)	ZIK1 protein (ISS) [Ostreococcus tauri]	308806554	XP_003080588.1		Ot08g00170
703.957	2108.85	0.4096	32.0481	35.63	AVAAEGMKPSASNESLSER	[7] Oxidation (M), [12] Phospho (ST), [15] Phospho (ST)	ZIK1 protein (ISS) [Ostreococcus tauri]	308806554	XP_003080588.1		Ot08g00170
677.302	2028.88	0.49895	33.4491	37.31	AVAAEGMKPSASNESLSER	[7] Oxidation (M), [12] Phospho (ST)	ZIK1 protein (ISS) [Ostreococcus tauri]	308806554	XP_003080588.1		Ot08g00170
1015.45	2028.88	0.38917	33.4491	47.78	AVAAEGMKPSASNESLSER	[7] Oxidation (M), [12] Phospho (ST)	ZIK1 protein (ISS) [Ostreococcus tauri]	308806554	XP_003080588.1		Ot08g00170
1055.43	2108.85	1.02387	32.0481	36.35	AVAAEGMKPSASNESLSER	[7] Oxidation (M), [12] Phospho (ST), [15] Phospho (ST)	ZIK1 protein (ISS) [Ostreococcus tauri]	308806554	XP_003080588.1		Ot08g00170
703.957	2108.85	0.33498	32.2332	31.13	AVAAEGMKPSASNESLSER	[7] Oxidation (M), [12] Phospho (ST), [15] Phospho (ST)	ZIK1 protein (ISS) [Ostreococcus tauri]	308806554	XP_003080588.1		Ot08g00170
1015.45	2028.88	0.05707	31.9932	54.64	AVAAEGMKPSASNESLSER	[7] Oxidation (M), [12] Phospho (ST)	ZIK1 protein (ISS) [Ostreococcus tauri]	308806554	XP_003080588.1		Ot08g00170
677.302	2028.89	1.51007	31.9637	29.61	AVAAEGMKPSASNESLSER	[7] Oxidation (M), [12] Phospho (ST)	ZIK1 protein (ISS) [Ostreococcus tauri]	308806554	XP_003080588.1		Ot08g00170
1055.43	2108.85	0.33112	30.851	41.18	AVAAEGMKPSASNESLSER	[7] Oxidation (M), [12] Phospho (ST), [15] Phospho (ST)	ZIK1 protein (ISS) [Ostreococcus tauri]	308806554	XP_003080588.1		Ot08g00170
929.75	2786.23	0.41563	55.5776	75.48	AVEYVTGVAGNEIEGTSGDDEPVRDK	[17] Phospho (S)| [16] Phospho (T)	G-patch nucleic acid binding protein (ISS) [Ostreococcus tauri]	308801581	XP_003078104.1	Q01CV9	Ot03g01920
929.75	2786.23	0.5923	51.3341	93.67	AVEYVTGVAGNEIEGTSGDDEPVRDK	[17] Phospho (S)	G-patch nucleic acid binding protein (ISS) [Ostreococcus tauri]	308801581	XP_003078104.1	Q01CV9	Ot03g01920
929.75	2786.23	0.37029	50.9386	58.1	AVEYVTGVAGNEIEGTSGDDEPVRDK	[17] Phospho (ST)	G-patch nucleic acid binding protein (ISS) [Ostreococcus tauri]	308801581	XP_003078104.1	Q01CV9	Ot03g01920
929.75	2786.23	0.56061	49.1964	73.43	AVEYVTGVAGNEIEGTSGDDEPVRDK	[17] Phospho (ST)	G-patch nucleic acid binding protein (ISS) [Ostreococcus tauri]	308801581	XP_003078104.1	Q01CV9	Ot03g01920
778.814	1555.61	1.63664	16.8396	60.58	AVGEANDGKSDEER	[10] Phospho (ST)	unnamed protein product [Ostreococcus tauri]	308810395	XP_003082506.1	Q00XE8	Ot13g00350
757.786	1513.56	0.27768	36.9111	51.29	AVGESDDDDGLDAR	[5] Phospho (S)	COG0642: Signal transduction histidine kinase (ISS) [Ostreococcus tauri]	308808247	XP_003081434.1	Q010S7	Ot09g04440
757.786	1513.56	0.19747	34.2727	47.08	AVGESDDDDGLDAR	[5] Phospho (ST)	COG0642: Signal transduction histidine kinase (ISS) [Ostreococcus tauri]	308808247	XP_003081434.1	Q010S7	Ot09g04440
1058.81	3173.4	0.19655	73.7866	62.32	AVIINEDEYSNIGTPDCLEHYLSTQGR	[14] Phospho (T)	protein phosphatase 2A A subunit (ISS) [Ostreococcus tauri]	308805987	XP_003080305.1	Q015F7	Ot07g01990
855.882	1709.75	0.56512	57.674	104.95	AVILGGGDSDEEEAIR	[9] Phospho (S)	putative HAC13 protein (ISS) [Ostreococcus tauri]	308808219	XP_003081420.1	Q010U1	Ot09g04300
855.883	1709.75	0.23703	52.4269	101.54	AVILGGGDSDEEEAIR	[9] Phospho (S)	putative HAC13 protein (ISS) [Ostreococcus tauri]	308808219	XP_003081420.1	Q010U1	Ot09g04300
855.882	1709.75	0.69321	52.2638	93.82	AVILGGGDSDEEEAIR	[9] Phospho (ST)	putative HAC13 protein (ISS) [Ostreococcus tauri]	308808219	XP_003081420.1	Q010U1	Ot09g04300
570.924	1709.75	0.11247	50.5509	31.14	AVILGGGDSDEEEAIR	[9] Phospho (ST)	putative HAC13 protein (ISS) [Ostreococcus tauri]	308808219	XP_003081420.1	Q010U1	Ot09g04300
855.883	1709.75	0.24254	50.4374	89.62	AVILGGGDSDEEEAIR	[9] Phospho (ST)	putative HAC13 protein (ISS) [Ostreococcus tauri]	308808219	XP_003081420.1	Q010U1	Ot09g04300
1010.39	3028.16	0.75456	45.613	47.52	AVMDQYGSGGSVPVDSDMEADDDSTNVR	[3] Oxidation (M), [16] Phospho (S), [18] Oxidation (M)	putative ubiquitin-specific protease UBP12 (ISS) [Ostreococcus tauri]	308800772	XP_003075167.1	Q01E14	Ot02g05640
1010.39	3028.16	0.08663	40.9397	69.43	AVMDQYGSGGSVPVDSDMEADDDSTNVR	[3] Oxidation (M), [16] Phospho (S), [18] Oxidation (M)	putative ubiquitin-specific protease UBP12 (ISS) [Ostreococcus tauri]	308800772	XP_003075167.1	Q01E14	Ot02g05640
1010.39	3028.16	0.3149	40.3485	45.57	AVMDQYGSGGSVPVDSDMEADDDSTNVR	[3] Oxidation (M), [16] Phospho (ST), [18] Oxidation (M)	putative ubiquitin-specific protease UBP12 (ISS) [Ostreococcus tauri]	308800772	XP_003075167.1	Q01E14	Ot02g05640
1010.39	3028.16	0.3149	40.3485	48.1	AVMDQYGSGGSVPVDSDMEADDDSTNVR	[3] Oxidation (M), [18] Oxidation (M), [24] Phospho (ST)	putative ubiquitin-specific protease UBP12 (ISS) [Ostreococcus tauri]	308800772	XP_003075167.1	Q01E14	Ot02g05640
1010.4	3028.17	3.22285	39.1441	47.96	AVMDQYGSGGSVPVDSDMEADDDSTNVR	[3] Oxidation (M), [16] Phospho (ST), [18] Oxidation (M)	putative ubiquitin-specific protease UBP12 (ISS) [Ostreococcus tauri]	308800772	XP_003075167.1	Q01E14	Ot02g05640
419.871	1256.59	0.2647	43.1315	49.26	AVSAVAAAQSFR	[10] Phospho (ST)	ADG_USTMA Gamma-adaptin (ISS) [Ostreococcus tauri]	308803268	XP_003078947.1	Q01AH1	Ot04g04290
540.278	1078.54	1.17881	54.4993	41.45	AVSLSIGGPAK	[3] Phospho (S)	predicted protein [Ostreococcus lucimarinus CCE9901]	145345395	XP_001417198.1	A4RVS4	OSTLU_14960
540.278	1078.54	0.10104	48.2312	24.18	AVSLSIGGPAK	[5] Phospho (S)	predicted protein [Ostreococcus lucimarinus CCE9901]	145345395	XP_001417198.1	A4RVS4	OSTLU_14960
675.775	1349.54	0.2716	34.8524	44.89	AVSMSATDGLMR	[3] Phospho (ST), [4] Oxidation (M), [11] Oxidation (M)	AtpB [Ostreococcus tauri]	113170421	YP_717213.1	Q0P3P2	OstapCp10
547.747	1093.48	0.42989	38.8665	43.94	AVSPQDELR	[3] Phospho (ST)	WD40 repeat-containing protein (ISS) [Ostreococcus tauri]	308802748	XP_003078687.1	Q01B79	Ot04g01690
547.748	1093.48	0.12182	37.1632	47.73	AVSPQDELR	[3] Phospho (ST)	WD40 repeat-containing protein (ISS) [Ostreococcus tauri]	308802748	XP_003078687.1	Q01B79	Ot04g01690
476.747	951.479	2.6581	53.8331	33.91	AVSRARGR	[3] Phospho (ST)	unnamed protein product [Ostreococcus tauri]	308799799	XP_003074680.1	Q01FG3	Ot01g06160
476.747	951.479	2.76984	51.7012	32.86	AVSRARGR	[3] Phospho (ST)	unnamed protein product [Ostreococcus tauri]	308799799	XP_003074680.1	Q01FG3	Ot01g06160
513.752	1025.49	1.29521	24.4909	20.06	AVSVTDARK	[3] Phospho (ST)	thylakoid lumenal 17.4 kDa protein, chloroplast (ISS) [Ostreococcus tauri]	308805224	XP_003079924.1	Q016U1	Ot06g03110
961.328	2880.96	0.35231	28.8727	32.42	AVTEDECDGARDESEDESDDDDDGR	[18] Phospho (ST)	putative nucleic acid binding protein (ISS) [Ostreococcus tauri]	308798891	XP_003074225.1	Q01GR7	Ot01g01660
987.982	2960.93	1.23118	27.8269	31.16	AVTEDECDGARDESEDESDDDDDGR	[14] Phospho (ST), [18] Phospho (ST)	putative nucleic acid binding protein (ISS) [Ostreococcus tauri]	308798891	XP_003074225.1	Q01GR7	Ot01g01660
1040.02	3117.03	1.24452	27.5379	30.54	AVTEDECDGARDESEDESDDDDDGRR	[14] Phospho (ST), [18] Phospho (ST)	putative nucleic acid binding protein (ISS) [Ostreococcus tauri]	308798891	XP_003074225.1	Q01GR7	Ot01g01660
531.783	1061.55	0.6065	40.9912	30.54	AVTPTPAVVK	[3] Phospho (T)	histone deacetylase HDA110 isoform 2 (ISS) [Ostreococcus tauri]	308805783	XP_003080203.1	Q015Q9	Ot07g00970
531.783	1061.55	0.08512	34.4448	31.96	AVTPTPAVVK	[3] Phospho (ST)	histone deacetylase HDA110 isoform 2 (ISS) [Ostreococcus tauri]	308805783	XP_003080203.1	Q015Q9	Ot07g00970
618.815	1235.61	1.17595	42.1318	26.93	AVTPTPTVSGVK	[3] Phospho (T)	unnamed protein product [Ostreococcus tauri]	308799577	XP_003074569.1	Q01FS4	Ot01g05050
618.816	1235.62	0.1821	36.8206	20.55	AVTPTPTVSGVK	[3] Phospho (ST)	unnamed protein product [Ostreococcus tauri]	308799577	XP_003074569.1	Q01FS4	Ot01g05050
618.815	1235.62	0.29838	35.3222	29.76	AVTPTPTVSGVK	[3] Phospho (ST)	unnamed protein product [Ostreococcus tauri]	308799577	XP_003074569.1	Q01FS4	Ot01g05050
639.308	1276.6	3.24448	43.7299	32.25	AVTPVVTEEPR	[3] Phospho (T)	ubiquit (ISS) [Ostreococcus tauri]	308808141	XP_003081381.1	Q010Y0	Ot09g03910
639.31	1276.61	0.77085	38.5243	42.53	AVTPVVTEEPR	[3] Phospho (ST)	ubiquit (ISS) [Ostreococcus tauri]	308808141	XP_003081381.1	Q010Y0	Ot09g03910
639.311	1276.61	0.07913	36.9162	26.08	AVTPVVTEEPR	[3] Phospho (ST)	ubiquit (ISS) [Ostreococcus tauri]	308808141	XP_003081381.1	Q010Y0	Ot09g03910
942.757	2825.25	0.58048	56.3586	63.93	AVTSSVPEGQANAETNASELGTSPSWR	[23] Phospho (S)	unnamed protein product [Ostreococcus tauri]	308812075	XP_003083345.1	Q00V06	Ot15g02020
942.757	2825.25	0.2979	51.4199	52.67	AVTSSVPEGQANAETNASELGTSPSWR	[23] Phospho (S)	unnamed protein product [Ostreococcus tauri]	308812075	XP_003083345.1	Q00V06	Ot15g02020
791.787	1581.56	0.54545	24.8031	25.54	AVVDETSSSGEDAR	[8] Phospho (ST), [9] Phospho (ST)	Predicted histone tail methylase containing SET domain (ISS) [Ostreococcus tauri]	308804341	XP_003079483.1	Q018N4	Ot05g03860
630.933	1889.78	0.44322	40.3655	44.79	AVVDGSSHDVDADEAAPR	[6] Phospho (S)	putative ABC transporter, 5'-partial (ISS) [Ostreococcus tauri]	308806968	XP_003080795.1		Ot08g02250
945.897	1889.78	0.14652	36.8894	31.99	AVVDGSSHDVDADEAAPR	[7] Phospho (S)	putative ABC transporter, 5'-partial (ISS) [Ostreococcus tauri]	308806968	XP_003080795.1		Ot08g02250
945.896	1889.78	0.49278	35.7418	51.15	AVVDGSSHDVDADEAAPR	[7] Phospho (ST)	putative ABC transporter, 5'-partial (ISS) [Ostreococcus tauri]	308806968	XP_003080795.1		Ot08g02250
630.934	1889.78	0.46066	35.8174	27.88	AVVDGSSHDVDADEAAPR	[7] Phospho (ST)	putative ABC transporter, 5'-partial (ISS) [Ostreococcus tauri]	308806968	XP_003080795.1		Ot08g02250
945.898	1889.78	1.16964	34.2727	74.22	AVVDGSSHDVDADEAAPR	[7] Phospho (ST)	putative ABC transporter, 5'-partial (ISS) [Ostreococcus tauri]	308806968	XP_003080795.1		Ot08g02250
630.935	1889.78	2.72475	34.0637	33.54	AVVDGSSHDVDADEAAPR	[7] Phospho (ST)	putative ABC transporter, 5'-partial (ISS) [Ostreococcus tauri]	308806968	XP_003080795.1		Ot08g02250
658.995	1973.96	0.52018	58.5603	36.22	AVYEDSILPPRPPSPTR	[16] Phospho (T)	unnamed protein product [Ostreococcus tauri]	308806550	XP_003080586.1		Ot08g00150
987.987	1973.96	1.30635	58.636	22.12	AVYEDSILPPRPPSPTR	[14] Phospho (S)	unnamed protein product [Ostreococcus tauri]	308806550	XP_003080586.1		Ot08g00150
658.994	1973.96	0.23403	53.464	21.3	AVYEDSILPPRPPSPTR	[14] Phospho (ST)	unnamed protein product [Ostreococcus tauri]	308806550	XP_003080586.1		Ot08g00150
987.988	1973.96	0.22891	53.5573	30.1	AVYEDSILPPRPPSPTR	[14] Phospho (ST)	unnamed protein product [Ostreococcus tauri]	308806550	XP_003080586.1		Ot08g00150
987.988	1973.96	0.15876	51.734	22.89	AVYEDSILPPRPPSPTR	[14] Phospho (ST)	unnamed protein product [Ostreococcus tauri]	308806550	XP_003080586.1		Ot08g00150
658.995	1973.96	0.61307	51.7012	38.04	AVYEDSILPPRPPSPTR	[14] Phospho (ST)	unnamed protein product [Ostreococcus tauri]	308806550	XP_003080586.1		Ot08g00150
609.293	1216.57	5.78762	49.553	24.19	AWRFETLSK	[6] Phospho (T)	cGMP-dependent protein kinase, putative (ISS) [Ostreococcus tauri]	308800796	XP_003075179.1		Ot02g05760
426.668	851.322	0.51336	38.6855	25	AYESFR	[4] Phospho (S)	unnamed protein product [Ostreococcus tauri]	308812189	XP_003083402.1	Q00UU9	Ot15g02590
426.668	851.322	0.20316	35.6671	25.13	AYESFR	[4] Phospho (ST)	unnamed protein product [Ostreococcus tauri]	308812189	XP_003083402.1	Q00UU9	Ot15g02590
480.695	959.375	0.15379	18.2537	23.64	AYETSPGR	[5] Phospho (ST)	dynamin family protein (ISS) [Ostreococcus tauri]	308803420	XP_003079023.1	Q01A95	Ot04g05060
1044.84	3131.5	1.24114	81.4136	76.44	AYLLGVSETDLEPPSPAALIHAETAETTR	[15] Phospho (S)	Myosin class II heavy chain (ISS) [Ostreococcus tauri]	308808718	XP_003081669.1	Q00ZT9	Ot10g02360
1044.84	3131.51	0.26175	74.7773	63.02	AYLLGVSETDLEPPSPAALIHAETAETTR	[15] Phospho (ST)	Myosin class II heavy chain (ISS) [Ostreococcus tauri]	308808718	XP_003081669.1	Q00ZT9	Ot10g02360
879.892	1757.77	0.28327	58.1714	62.25	AYPTIGSQGDMNSLPK	[7] Phospho (S)	putative CCR4-NOT transcription comp (ISS) [Ostreococcus tauri]	308804676	XP_003079650.1	Q017W6	Ot06g00360
887.889	1773.76	0.07269	46.9997	56.96	AYPTIGSQGDMNSLPK	[7] Phospho (S), [11] Oxidation (M)	putative CCR4-NOT transcription comp (ISS) [Ostreococcus tauri]	308804676	XP_003079650.1	Q017W6	Ot06g00360
887.89	1773.76	0.10552	46.8057	49.32	AYPTIGSQGDMNSLPK	[7] Phospho (ST), [11] Oxidation (M)	putative CCR4-NOT transcription comp (ISS) [Ostreococcus tauri]	308804676	XP_003079650.1	Q017W6	Ot06g00360
887.89	1773.76	0.12432	45.2233	50.63	AYPTIGSQGDMNSLPK	[7] Phospho (ST), [11] Oxidation (M)	putative CCR4-NOT transcription comp (ISS) [Ostreococcus tauri]	308804676	XP_003079650.1	Q017W6	Ot06g00360
437.197	872.379	0.38181	40.9379	27.14	AYSPSLR	[3] Phospho (S)	Serine/threonine protein phosphatase (ISS) [Ostreococcus tauri]	308805949	XP_003080286.1	Q015H6	Ot07g01800
437.197	872.38	0.33602	37.9448	30.25	AYSPSLR	[3] Phospho (S)	Serine/threonine protein phosphatase (ISS) [Ostreococcus tauri]	308805949	XP_003080286.1	Q015H6	Ot07g01800
437.197	872.38	0.38834	36.9568	28.81	AYSPSLR	[3] Phospho (ST)	Serine/threonine protein phosphatase (ISS) [Ostreococcus tauri]	308805949	XP_003080286.1	Q015H6	Ot07g01800
437.197	872.38	0.25445	35.1552	24.89	AYSPSLR	[3] Phospho (ST)	Serine/threonine protein phosphatase (ISS) [Ostreococcus tauri]	308805949	XP_003080286.1	Q015H6	Ot07g01800
809.376	1616.74	0.65235	72.2339	46.79	AYTHEVVTLWYR	[3] Phospho (T)	predicted protein [Ostreococcus lucimarinus CCE9901]	145345826	XP_001417400.1	A4RVD3	OSTLU_49332
862.827	1723.64	0.41435	45.7263	54.64	CDDDSSLAYATVGDR	[6] Phospho (S)	IleS Isoleucine-tRNA synthetase, probable (IC) [Ostreococcus tauri]	308800374	XP_003074968.1	Q01EL4	Ot02g03640
922.404	1842.79	0.30911	55.2825	97.97	CNSPLNSLSGSLGSAGSR	[3] Phospho (S)	unnamed protein product [Ostreococcus tauri]	308799615	XP_003074588.1	Q01FQ5	Ot01g05240
1121.52	3361.54	1.65462	71.2707	100.14	DAAADVEALAAAHGLLGDEDAPSPLASEELHAR	[23] Phospho (ST)	unnamed protein product [Ostreococcus tauri]	308813830	XP_003084221.1		Ot18g01900
1388.99	2775.97	0.69817	66.1931	38.51	DAADDELHDDDLFPDTDDEEEEF	[16] Phospho (ST)	unnamed protein product [Ostreococcus tauri]	308801375	XP_003078001.1	Q01D62	Ot03g00890
764.812	1527.61	0.05809	35.2945	82.73	DAAEASDEDVVATR	[6] Phospho (ST)	unnamed protein product [Ostreococcus tauri]	308799015	XP_003074288.1	Q01GK5	Ot01g02280
764.812	1527.61	0.14748	32.4047	26.58	DAAEASDEDVVATR	[6] Phospho (ST)	unnamed protein product [Ostreococcus tauri]	308799015	XP_003074288.1	Q01GK5	Ot01g02280
1092.94	2183.87	0.10353	48.8895	127.23	DAAEGAIGGDSDEDDDGGLVVK	[11] Phospho (ST)	KRR1-interacting protein involved in 40S ribosome biogenesis (ISS) [Ostreococcus tauri]	308807136	XP_003080879.1	Q012Y3	Ot08g03090
728.966	2183.87	0.12832	47.1272	107.1	DAAEGAIGGDSDEDDDGGLVVK	[11] Phospho (ST)	KRR1-interacting protein involved in 40S ribosome biogenesis (ISS) [Ostreococcus tauri]	308807136	XP_003080879.1	Q012Y3	Ot08g03090
1092.94	2183.87	0.19586	47.1272	47.52	DAAEGAIGGDSDEDDDGGLVVK	[11] Phospho (ST)	KRR1-interacting protein involved in 40S ribosome biogenesis (ISS) [Ostreococcus tauri]	308807136	XP_003080879.1	Q012Y3	Ot08g03090
1170.99	2339.97	1.19689	50.4944	58.94	DAAEGAIGGDSDEDDDGGLVVKR	[11] Phospho (S)	KRR1-interacting protein involved in 40S ribosome biogenesis (ISS) [Ostreococcus tauri]	308807136	XP_003080879.1	Q012Y3	Ot08g03090
1170.99	2339.97	1.07956	45.6476	76.51	DAAEGAIGGDSDEDDDGGLVVKR	[11] Phospho (ST)	KRR1-interacting protein involved in 40S ribosome biogenesis (ISS) [Ostreococcus tauri]	308807136	XP_003080879.1	Q012Y3	Ot08g03090
780.999	2339.98	0.15383	45.7261	34.08	DAAEGAIGGDSDEDDDGGLVVKR	[11] Phospho (ST)	KRR1-interacting protein involved in 40S ribosome biogenesis (ISS) [Ostreococcus tauri]	308807136	XP_003080879.1	Q012Y3	Ot08g03090
780.999	2339.98	0.3055	43.9186	44.1	DAAEGAIGGDSDEDDDGGLVVKR	[11] Phospho (ST)	KRR1-interacting protein involved in 40S ribosome biogenesis (ISS) [Ostreococcus tauri]	308807136	XP_003080879.1	Q012Y3	Ot08g03090
1060.72	3179.15	0.99103	29.5142	71.41	DAAQENKEDSEGAAEKDDASGADADDAMEE	[20] Phospho (ST), [28] Oxidation (M)	putative WD repeat protein (ISS) [Ostreococcus tauri]	308805845	XP_003080234.1	Q015M8	Ot07g01280
1087.38	3259.12	0.19551	29.1305	32.14	DAAQENKEDSEGAAEKDDASGADADDAMEE	[10] Phospho (ST), [20] Phospho (ST), [28] Oxidation (M)	putative WD repeat protein (ISS) [Ostreococcus tauri]	308805845	XP_003080234.1	Q015M8	Ot07g01280
1159.98	2317.94	0.40238	61.6542	81.73	DADAFTAPASPTSPFATDDDAR	[10] Phospho (S)	unnamed protein product [Ostreococcus tauri]	308799691	XP_003074626.1	Q01FL7	Ot01g05620
1159.98	2317.94	0.28411	56.209	94.46	DADAFTAPASPTSPFATDDDAR	[10] Phospho (S)	unnamed protein product [Ostreococcus tauri]	308799691	XP_003074626.1	Q01FL7	Ot01g05620
1159.98	2317.94	0.29995	56.2361	89.03	DADAFTAPASPTSPFATDDDAR	[10] Phospho (ST)	unnamed protein product [Ostreococcus tauri]	308799691	XP_003074626.1	Q01FL7	Ot01g05620
1159.98	2317.94	0.22166	54.4736	85.07	DADAFTAPASPTSPFATDDDAR	[10] Phospho (ST)	unnamed protein product [Ostreococcus tauri]	308799691	XP_003074626.1	Q01FL7	Ot01g05620
900.369	1798.72	1.42338	17.0666	39.92	DADTEANDDDSAKKPK	[11] Phospho (ST)	chromatin-remodelling complex ATPase ISWI2 (ISS) [Ostreococcus tauri]	308806421	XP_003080522.1	Q014J0	Ot07g04160
600.582	1798.73	0.20756	18.6136	23.06	DADTEANDDDSAKKPK	[11] Phospho (ST)	chromatin-remodelling complex ATPase ISWI2 (ISS) [Ostreococcus tauri]	308806421	XP_003080522.1	Q014J0	Ot07g04160
689.645	2065.91	0.18668	43.6848	30.51	DAHAALAATSSVPSMVDTAR	[10] Phospho (S), [15] Oxidation (M)	Myosin class II heavy chain (ISS) [Ostreococcus tauri]	308813043	XP_003083828.1	Q00TM1	Ot17g00680
933.316	1864.62	1.3975	17.9732	45.18	DAKGSDDDDDEAEEMK	[5] Phospho (ST), [15] Oxidation (M)	unnamed protein product [Ostreococcus tauri]	308810727	XP_003082672.1	Q00WY2	Ot13g02010
933.316	1864.62	1.33509	16.9178	88.03	DAKGSDDDDDEAEEMK	[5] Phospho (ST), [15] Oxidation (M)	unnamed protein product [Ostreococcus tauri]	308810727	XP_003082672.1	Q00WY2	Ot13g02010
967.907	1933.8	1.11166	55.1765	35.26	DALDESPTMNYVDQLK	[6] Phospho (ST), [9] Oxidation (M)	unnamed protein product [Ostreococcus tauri]	308812155	XP_003083385.1	Q00UW6	Ot15g02420
967.909	1933.8	0.81869	53.324	34.52	DALDESPTMNYVDQLK	[6] Phospho (ST), [9] Oxidation (M)	unnamed protein product [Ostreococcus tauri]	308812155	XP_003083385.1	Q00UW6	Ot15g02420
606.767	1211.52	0.48604	24.0934	40.99	DALNATDKER	[6] Phospho (ST)	unnamed protein product [Ostreococcus tauri]	308806249	XP_003080436.1	Q014S6	Ot07g03300
1019.34	2036.67	5.94723	30.9574	54.17	DANIEEESSEEEEDPR	[8] Phospho (ST), [9] Phospho (ST)	eukaryotic initiation factor 5 (ISS) [Ostreococcus tauri]	308806361	XP_003080492.1		Ot07g03860
806.035	2415.08	0.48711	42.405	36.5	DAQQGAGLYRTESLTGGGNSTPR	[13] Phospho (ST)	Mitotic phosphoprotein (ISS) [Ostreococcus tauri]	308801703	XP_003078165.1	Q01CP8	Ot03g02540
682.782	1363.55	1.33394	13.6019	61.03	DAQSPGASTHSAR	[4] Phospho (ST)	unnamed protein product [Ostreococcus tauri]	308808962	XP_003081791.1	Q00ZG6	Ot10g03580
563.268	1124.52	1.43952	27.7063	21.92	DASLGTPTKR	[3] Phospho (ST)	unnamed protein product [Ostreococcus tauri]	308801022	XP_003075292.1	Q01DN9	Ot02g06890
563.267	1124.52	2.8235	24.1058	31.04	DASLGTPTKR	[8] Phospho (ST)	unnamed protein product [Ostreococcus tauri]	308801022	XP_003075292.1	Q01DN9	Ot02g06890
842.367	1682.72	0.55607	53.2745	29.53	DASPSIEAPPTPTLK	[3] Phospho (S), [5] Phospho (S)| [3] Phospho (S), [11] Phospho (T)	putative RNA helicase, DRH1 (ISS) [Ostreococcus tauri]	308813391	XP_003084002.1	Q00T47	Ot17g02420
882.347	1762.68	3.6768	49.3379	28.89	DASPSIEAPPTPTLK	[3] Phospho (S), [5] Phospho (S), [11] Phospho (T)	putative RNA helicase, DRH1 (ISS) [Ostreococcus tauri]	308813391	XP_003084002.1	Q00T47	Ot17g02420
802.382	1602.75	2.58314	49.5777	33.39	DASPSIEAPPTPTLK	[3] Phospho (ST)	putative RNA helicase, DRH1 (ISS) [Ostreococcus tauri]	308813391	XP_003084002.1	Q00T47	Ot17g02420
802.385	1602.75	0.24422	48.0373	53.84	DASPSIEAPPTPTLK	[3] Phospho (ST)	putative RNA helicase, DRH1 (ISS) [Ostreococcus tauri]	308813391	XP_003084002.1	Q00T47	Ot17g02420
880.431	1758.85	4.56237	51.3102	28.28	DASPSIEAPPTPTLKR	[3] Phospho (S)	putative RNA helicase, DRH1 (ISS) [Ostreococcus tauri]	308813391	XP_003084002.1	Q00T47	Ot17g02420
880.435	1758.86	0.14267	46.9781	26.12	DASPSIEAPPTPTLKR	[3] Phospho (S)	putative RNA helicase, DRH1 (ISS) [Ostreococcus tauri]	308813391	XP_003084002.1	Q00T47	Ot17g02420
587.293	1758.86	0.81007	46.4096	21.98	DASPSIEAPPTPTLKR	[3] Phospho (ST)	putative RNA helicase, DRH1 (ISS) [Ostreococcus tauri]	308813391	XP_003084002.1	Q00T47	Ot17g02420
880.435	1758.86	0.64008	46.4324	45.46	DASPSIEAPPTPTLKR	[3] Phospho (ST)	putative RNA helicase, DRH1 (ISS) [Ostreococcus tauri]	308813391	XP_003084002.1	Q00T47	Ot17g02420
880.437	1758.86	2.88715	44.8307	29.46	DASPSIEAPPTPTLKR	[3] Phospho (ST)	putative RNA helicase, DRH1 (ISS) [Ostreococcus tauri]	308813391	XP_003084002.1	Q00T47	Ot17g02420
796.357	1590.7	2.41206	54.2231	50.26	DASTGDVDQVVHIR	[3] Phospho (S)	DNA replication licensing factor, MCM5 component (ISS) [Ostreococcus tauri]	308803909	XP_003079267.1	Q019K0	Ot05g01700
796.359	1590.7	0.57938	50.3776	38.03	DASTGDVDQVVHIR	[3] Phospho (S)	DNA replication licensing factor, MCM5 component (ISS) [Ostreococcus tauri]	308803909	XP_003079267.1	Q019K0	Ot05g01700
913.73	2738.17	4.50801	88.2426	20.43	DASVDDDDAVGAPSVDDLIDSLDALR	[3] Phospho (ST)	histone deacetylase HDA110 isoform 2 (ISS) [Ostreococcus tauri]	308805783	XP_003080203.1	Q015Q9	Ot07g00970
913.735	2738.18	1.18119	87.0316	44.39	DASVDDDDAVGAPSVDDLIDSLDALR	[3] Phospho (ST)	histone deacetylase HDA110 isoform 2 (ISS) [Ostreococcus tauri]	308805783	XP_003080203.1	Q015Q9	Ot07g00970
519.734	1037.45	0.27768	25.2289	26.48	DATNVSPVR	[6] Phospho (ST)	unnamed protein product [Ostreococcus tauri]	308803446	XP_003079036.1	Q01A82	Ot04g05190
738.353	1474.69	1.63458	35.9782	36.52	DATNVSPVRSPPR	[6] Phospho (S)	unnamed protein product [Ostreococcus tauri]	308803446	XP_003079036.1	Q01A82	Ot04g05190
778.337	1554.66	0.50545	32.2223	28.11	DATNVSPVRSPPR	[6] Phospho (ST), [10] Phospho (ST)	unnamed protein product [Ostreococcus tauri]	308803446	XP_003079036.1	Q01A82	Ot04g05190
995.882	1989.75	0.46391	36.9162	91	DATPDAEAGVEYGSDEER	[14] Phospho (ST)	unnamed protein product [Ostreococcus tauri]	308804199	XP_003079412.1	Q018V5	Ot05g03150
864.023	2589.05	0.92981	47.6666	30.76	DATPDAEAGVEYGSDEERVQSER	[14] Phospho (S)	unnamed protein product [Ostreococcus tauri]	308804199	XP_003079412.1	Q018V5	Ot05g03150
656.792	1311.57	0.67623	42.3475	51.45	DATTGTPLSVDR	[6] Phospho (T)	WD40 repeat-containing protein (ISS) [Ostreococcus tauri]	308804255	XP_003079440.1	Q018S7	Ot05g03430
971.099	2910.27	1.01239	65.6532	43.12	DAVDYNAGYLSPNDVNADLDGPPSPVR	[24] Phospho (S)	Chromatin remodeling complex WSTF-ISWI, large subunit (contains heterochromatin localization, PHD and BROMO domains) (ISS) [Ostreococcus tauri]	308800474	XP_003075018.1	Q01EG3	Ot02g04150
971.099	2910.27	1.33331	60.5341	33.85	DAVDYNAGYLSPNDVNADLDGPPSPVR	[24] Phospho (ST)	Chromatin remodeling complex WSTF-ISWI, large subunit (contains heterochromatin localization, PHD and BROMO domains) (ISS) [Ostreococcus tauri]	308800474	XP_003075018.1	Q01EG3	Ot02g04150
971.099	2910.27	1.20252	59.0453	32.35	DAVDYNAGYLSPNDVNADLDGPPSPVR	[24] Phospho (ST)	Chromatin remodeling complex WSTF-ISWI, large subunit (contains heterochromatin localization, PHD and BROMO domains) (ISS) [Ostreococcus tauri]	308800474	XP_003075018.1	Q01EG3	Ot02g04150
700.784	1399.55	0.15881	41.5069	26.1	DAVTSSYEYTGK	[6] Phospho (S)	RelA/SpoT domain-containing protein / calcium-binding EF-hand family protein (ISS) [Ostreococcus tauri]	308801443	XP_003078035.1		Ot03g01230
700.785	1399.56	0.46794	35.0743	28.39	DAVTSSYEYTGK	[7] Phospho (Y)	RelA/SpoT domain-containing protein / calcium-binding EF-hand family protein (ISS) [Ostreococcus tauri]	308801443	XP_003078035.1		Ot03g01230
783.844	1565.67	0.46524	65.3254	51.3	DCPSPVGAIMGVGAR	[4] Phospho (S)	putative DAK2 domain containing protein (ISS) [Ostreococcus tauri]	308809325	XP_003081972.1	Q00YY4	Ot11g01700
791.841	1581.67	0.01027	49.1006	34.2	DCPSPVGAIMGVGAR	[4] Phospho (S), [10] Oxidation (M)	putative DAK2 domain containing protein (ISS) [Ostreococcus tauri]	308809325	XP_003081972.1	Q00YY4	Ot11g01700
791.842	1581.67	0.3438	48.8895	33.99	DCPSPVGAIMGVGAR	[4] Phospho (ST), [10] Oxidation (M)	putative DAK2 domain containing protein (ISS) [Ostreococcus tauri]	308809325	XP_003081972.1	Q00YY4	Ot11g01700
791.842	1581.67	0.54089	47.3467	44.56	DCPSPVGAIMGVGAR	[4] Phospho (ST), [10] Oxidation (M)	putative DAK2 domain containing protein (ISS) [Ostreococcus tauri]	308809325	XP_003081972.1	Q00YY4	Ot11g01700
800.317	1598.62	1.32824	31.1849	41.5	DDAQSDVSVDGANAR	[8] Phospho (ST)	NAD-dependent deacetylase SIRT2 (ISS) [Ostreococcus tauri]	308807785	XP_003081203.1	Q011Q8	Ot09g02130
800.317	1598.62	0.91746	29.8708	42.64	DDAQSDVSVDGANAR	[8] Phospho (ST)	NAD-dependent deacetylase SIRT2 (ISS) [Ostreococcus tauri]	308807785	XP_003081203.1	Q011Q8	Ot09g02130
789.372	2365.09	1.09216	59.5059	48.56	DDATLKPLLSNTPTPPAGNGVK	[12] Phospho (T), [14] Phospho (T)	RWP-RK domain-containing protein (ISS) [Ostreococcus tauri]	308800994	XP_003075278.1	Q01DQ3	Ot02g06750
1022.39	2042.77	0.49971	38.1766	82.96	DDDDVVDAARASEEEDGR	[12] Phospho (ST)	Swi2/Snf2-related protein DDM1; decrease in DNA methylation 1; CHR1 (ISS) [Ostreococcus tauri]	308813301	XP_003083957.1		Ot17g01970
681.931	2042.77	0.80301	38.2566	28.8	DDDDVVDAARASEEEDGR	[12] Phospho (ST)	Swi2/Snf2-related protein DDM1; decrease in DNA methylation 1; CHR1 (ISS) [Ostreococcus tauri]	308813301	XP_003083957.1		Ot17g01970
1022.39	2042.77	0.47859	36.601	82.3	DDDDVVDAARASEEEDGR	[12] Phospho (ST)	Swi2/Snf2-related protein DDM1; decrease in DNA methylation 1; CHR1 (ISS) [Ostreococcus tauri]	308813301	XP_003083957.1		Ot17g01970
681.931	2042.77	0.68908	36.624	49.54	DDDDVVDAARASEEEDGR	[12] Phospho (ST)	Swi2/Snf2-related protein DDM1; decrease in DNA methylation 1; CHR1 (ISS) [Ostreococcus tauri]	308813301	XP_003083957.1		Ot17g01970
936.834	1871.65	1.53996	48.4745	33.75	DDDSDSDVVDVGYVGR	[4] Phospho (ST), [6] Phospho (ST)	FOG: RCC1 domain (ISS) [Ostreococcus tauri]	308802331	XP_003078479.1	Q01BT8	Ot03g05690
708.651	2122.93	0.63091	53.9564	53.14	DDLPLKDDSGADDAPLTASK	[9] Phospho (S)	fumarate hydratase class I (ISS) [Ostreococcus tauri]	308802654	XP_003078640.1	Q01BC6	Ot04g01220
1062.47	2122.93	0.21301	49.4372	62.5	DDLPLKDDSGADDAPLTASK	[9] Phospho (S)	fumarate hydratase class I (ISS) [Ostreococcus tauri]	308802654	XP_003078640.1	Q01BC6	Ot04g01220
708.651	2122.93	0.30285	48.9948	46.55	DDLPLKDDSGADDAPLTASK	[9] Phospho (ST)	fumarate hydratase class I (ISS) [Ostreococcus tauri]	308802654	XP_003078640.1	Q01BC6	Ot04g01220
708.651	2122.93	0.42803	47.2771	36.24	DDLPLKDDSGADDAPLTASK	[9] Phospho (ST)	fumarate hydratase class I (ISS) [Ostreococcus tauri]	308802654	XP_003078640.1	Q01BC6	Ot04g01220
1166.02	2330.03	0.20106	76.6831	78.17	DDSPSTASTSPLTFDVIAVDGR	[3] Phospho (S)	putative queuine tRNA-ribosyltransferase (ISS) [Ostreococcus tauri]	308799161	XP_003074361.1	Q01GD2	Ot01g03000
1166.02	2330.03	0.05949	71.15	88.23	DDSPSTASTSPLTFDVIAVDGR	[3] Phospho (ST)	putative queuine tRNA-ribosyltransferase (ISS) [Ostreococcus tauri]	308799161	XP_003074361.1	Q01GD2	Ot01g03000
1166.02	2330.03	1.45141	67.4916	69.34	DDSPSTASTSPLTFDVIAVDGR	[3] Phospho (ST)	putative queuine tRNA-ribosyltransferase (ISS) [Ostreococcus tauri]	308799161	XP_003074361.1	Q01GD2	Ot01g03000
1166.02	2330.03	1.07828	69.2366	93.22	DDSPSTASTSPLTFDVIAVDGR	[6] Phospho (ST)	putative queuine tRNA-ribosyltransferase (ISS) [Ostreococcus tauri]	308799161	XP_003074361.1	Q01GD2	Ot01g03000
777.685	2330.03	0.78544	69.2814	29.84	DDSPSTASTSPLTFDVIAVDGR	[10] Phospho (ST)	putative queuine tRNA-ribosyltransferase (ISS) [Ostreococcus tauri]	308799161	XP_003074361.1	Q01GD2	Ot01g03000
1166.03	2330.04	2.30521	67.7929	74.89	DDSPSTASTSPLTFDVIAVDGR	[3] Phospho (ST)	putative queuine tRNA-ribosyltransferase (ISS) [Ostreococcus tauri]	308799161	XP_003074361.1	Q01GD2	Ot01g03000
613.259	1224.5	0.38258	35.4443	34.46	DDSPTSPLASR	[3] Phospho (ST)	unnamed protein product [Ostreococcus tauri]	308799687	XP_003074624.1	Q01FL9	Ot01g05600
950.716	2849.13	1.10449	67.1623	23.42	DDSSTDESENEESDVFGVPLSCVPR	[8] Phospho (ST)	unnamed protein product [Ostreococcus tauri]	308812981	XP_003083797.1	Q00TQ2	Ot17g00370
1083.7	3248.08	0.44352	40.8614	53.26	DDSYRYGSDEDDEDEDEAEDEDEDVGR	[8] Phospho (ST)	bystin-like (ISS) [Ostreococcus tauri]	308809702	XP_003082160.1	Q00YE5	Ot12g00070
931.87	1861.73	0.11665	43.5426	66.56	DDTYDDVSDDERPLK	[8] Phospho (S)	unnamed protein product [Ostreococcus tauri]	308802211	XP_003078419.1	Q01BZ6	Ot03g05090
931.87	1861.73	0.00648	42.8191	53.98	DDTYDDVSDDERPLK	[8] Phospho (ST)	unnamed protein product [Ostreococcus tauri]	308802211	XP_003078419.1	Q01BZ6	Ot03g05090
931.87	1861.73	0.25627	41.132	51.58	DDTYDDVSDDERPLK	[8] Phospho (ST)	unnamed protein product [Ostreococcus tauri]	308802211	XP_003078419.1	Q01BZ6	Ot03g05090
1024.43	2046.84	0.50392	42.4991	21.5	DDTYDDVSDDERPLKGK	[8] Phospho (ST)	unnamed protein product [Ostreococcus tauri]	308802211	XP_003078419.1	Q01BZ6	Ot03g05090
1027.91	2053.8	0.47578	35.4734	93.77	DEGEAPISDSEEDPGATQK	[8] Phospho (ST)	unnamed protein product [Ostreococcus tauri]	308806952	XP_003080787.1		Ot08g02170
1067.89	2133.77	0.06651	32.8646	61.61	DEGEAPISDSEEDPGATQK	[8] Phospho (ST), [10] Phospho (ST)	unnamed protein product [Ostreococcus tauri]	308806952	XP_003080787.1		Ot08g02170
1027.91	2053.8	0.29314	34.0637	66.71	DEGEAPISDSEEDPGATQK	[8] Phospho (ST)	unnamed protein product [Ostreococcus tauri]	308806952	XP_003080787.1		Ot08g02170
685.607	2053.8	0.10836	34.0083	20.14	DEGEAPISDSEEDPGATQK	[8] Phospho (ST)	unnamed protein product [Ostreococcus tauri]	308806952	XP_003080787.1		Ot08g02170
726.788	1451.56	0.31537	66.0007	48.92	DEGFTSGDLFER	[6] Phospho (S)	putative Importin 9 (ISS) [Ostreococcus tauri]	308806722	XP_003080672.1	Q013T9	Ot08g01010
726.788	1451.56	0.39401	60.7984	48.32	DEGFTSGDLFER	[6] Phospho (ST)	putative Importin 9 (ISS) [Ostreococcus tauri]	308806722	XP_003080672.1	Q013T9	Ot08g01010
726.788	1451.56	0.46907	58.6821	52.07	DEGFTSGDLFER	[6] Phospho (ST)	putative Importin 9 (ISS) [Ostreococcus tauri]	308806722	XP_003080672.1	Q013T9	Ot08g01010
641.768	1281.52	1.05667	26.3549	22.03	DEGSADKEPVR	[4] Phospho (S)	unnamed protein product [Ostreococcus tauri]	308808842	XP_003081731.1	Q00ZM6	Ot10g02990
641.769	1281.52	0.7375	21.7107	37.63	DEGSADKEPVR	[4] Phospho (ST)	unnamed protein product [Ostreococcus tauri]	308808842	XP_003081731.1	Q00ZM6	Ot10g02990
990.901	1979.79	0.83768	53.3394	58.87	DEPFGGDVHDGIDTSSPR	[16] Phospho (S)	CONSTANS-like protein (ISS) [Ostreococcus tauri]	308803174	XP_003078900.1	Q5IFM9	Ot04g03820
990.902	1979.79	0.16278	46.8198	42.2	DEPFGGDVHDGIDTSSPR	[16] Phospho (ST)	CONSTANS-like protein (ISS) [Ostreococcus tauri]	308803174	XP_003078900.1	Q5IFM9	Ot04g03820
660.937	1979.79	0.37014	46.7283	21.49	DEPFGGDVHDGIDTSSPR	[14] Phospho (ST)	CONSTANS-like protein (ISS) [Ostreococcus tauri]	308803174	XP_003078900.1	Q5IFM9	Ot04g03820
605.234	1208.45	6.21226	38.7915	29.84	DESNDAHSVR	[3] Phospho (S)	WD40 repeat protein (ISS) [Ostreococcus tauri]	308806686	XP_003080654.1	Q013V7	Ot08g00830
447.181	892.348	0.25247	54.2652	30.71	DFAASFR	[5] Phospho (S)	unnamed protein product [Ostreococcus tauri]	308812570	XP_003083592.1	Q00UA8	Ot16g01420
447.181	892.348	0.08151	49.2619	33.03	DFAASFR	[5] Phospho (ST)	unnamed protein product [Ostreococcus tauri]	308812570	XP_003083592.1	Q00UA8	Ot16g01420
447.181	892.348	0.10489	47.1272	20.46	DFAASFR	[5] Phospho (ST)	unnamed protein product [Ostreococcus tauri]	308812570	XP_003083592.1	Q00UA8	Ot16g01420
709.299	1416.58	2.39497	49.1069	56.16	DFISSPSAEEQK	[5] Phospho (S)	unnamed protein product [Ostreococcus tauri]	308804928	XP_003079776.1	Q017I9	Ot06g01630
564.752	1127.49	0.24947	66.1191	39.92	DFLDISNPK	[6] Phospho (S)	Ubiquitin fusion-degradation protein (IC) [Ostreococcus tauri]	308807517	XP_003081069.1	Q012E2	Ot09g00790
564.752	1127.49	0.08767	60.5891	39.56	DFLDISNPK	[6] Phospho (S)	Ubiquitin fusion-degradation protein (IC) [Ostreococcus tauri]	308807517	XP_003081069.1	Q012E2	Ot09g00790
564.752	1127.49	0.01698	60.5571	28.48	DFLDISNPK	[6] Phospho (ST)	Ubiquitin fusion-degradation protein (IC) [Ostreococcus tauri]	308807517	XP_003081069.1	Q012E2	Ot09g00790
740.759	1479.5	0.14089	46.4863	34.99	DFSLDDDDDSTR	[3] Phospho (ST)	Predicted membrane protein (ISS) [Ostreococcus tauri]	308812786	XP_003083700.1	Q00U00	Ot16g02500
740.76	1479.5	0.38575	44.3373	51.79	DFSLDDDDDSTR	[3] Phospho (ST)	Predicted membrane protein (ISS) [Ostreococcus tauri]	308812786	XP_003083700.1	Q00U00	Ot16g02500
723.78	1445.55	0.00102	34.9697	50.33	DFSSSGSPPDTNR	[7] Phospho (S)	Arp2/3 complex-interacting protein VIP1/Asp1, involved in regulation of actin cytoskeleton (ISS) [Ostreococcus tauri]	308801801	XP_003078214.1	Q01CJ9	Ot03g03030
723.78	1445.55	0.0543	32.6343	58.89	DFSSSGSPPDTNR	[7] Phospho (S)	Arp2/3 complex-interacting protein VIP1/Asp1, involved in regulation of actin cytoskeleton (ISS) [Ostreococcus tauri]	308801801	XP_003078214.1	Q01CJ9	Ot03g03030
723.78	1445.55	0.17288	31.4272	62.69	DFSSSGSPPDTNR	[7] Phospho (ST)	Arp2/3 complex-interacting protein VIP1/Asp1, involved in regulation of actin cytoskeleton (ISS) [Ostreococcus tauri]	308801801	XP_003078214.1	Q01CJ9	Ot03g03030
723.782	1445.55	1.81782	29.7825	25.55	DFSSSGSPPDTNR	[7] Phospho (ST)	Arp2/3 complex-interacting protein VIP1/Asp1, involved in regulation of actin cytoskeleton (ISS) [Ostreococcus tauri]	308801801	XP_003078214.1	Q01CJ9	Ot03g03030
734.962	2201.87	0.75109	39.5198	35.48	DFTDDRPESDRSPSPPPK	[3] Phospho (T), [14] Phospho (S)	Splicing factor 1/branch point binding protein (RRM superfamily) (ISS) [Ostreococcus tauri]	308809043	XP_003081831.1	Q00ZC5	Ot11g00290
734.963	2201.87	0.72854	33.5117	21.25	DFTDDRPESDRSPSPPPK	[12] Phospho (ST), [14] Phospho (ST)	Splicing factor 1/branch point binding protein (RRM superfamily) (ISS) [Ostreococcus tauri]	308809043	XP_003081831.1	Q00ZC5	Ot11g00290
879.364	2635.07	1.49266	40.7928	29.3	DFTDDRPESDRSPSPPPKYNR	[12] Phospho (S), [14] Phospho (S)	Splicing factor 1/branch point binding protein (RRM superfamily) (ISS) [Ostreococcus tauri]	308809043	XP_003081831.1	Q00ZC5	Ot11g00290
879.365	2635.07	0.57062	35.5185	20.59	DFTDDRPESDRSPSPPPKYNR	[12] Phospho (ST), [14] Phospho (ST)	Splicing factor 1/branch point binding protein (RRM superfamily) (ISS) [Ostreococcus tauri]	308809043	XP_003081831.1	Q00ZC5	Ot11g00290
748.332	1494.65	0.08596	81.2293	29.98	DGALASFVDHLDR	[6] Phospho (S)	ABC transporter family protein (ISS) [Ostreococcus tauri]	308805615	XP_003080119.1	Q015Z3	Ot07g00130
748.334	1494.65	1.96888	74.2409	40.63	DGALASFVDHLDR	[6] Phospho (ST)	ABC transporter family protein (ISS) [Ostreococcus tauri]	308805615	XP_003080119.1	Q015Z3	Ot07g00130
520.212	1038.41	6.79171	28.9697	26.11	DGAPDSLER	[6] Phospho (ST)	Kinesin light chain (ISS) [Ostreococcus tauri]	308807150	XP_003080886.1	Q012X6	Ot08g03160
633.768	1265.52	3.78226	28.2066	23.66	DGDHRRSTSR	[8] Phospho (ST)	unnamed protein product [Ostreococcus tauri]	308811534	XP_003083075.1	Q00VS8	Ot14g02860
1095.89	2189.76	0.0974	33.1377	118.04	DGDKESDADEDEDDVDDVK	[6] Phospho (ST)	unnamed protein product [Ostreococcus tauri]	308807212	XP_003080917.1	Q012U5	Ot08g03470
730.929	2189.77	0.35793	33.1148	39.62	DGDKESDADEDEDDVDDVK	[6] Phospho (ST)	unnamed protein product [Ostreococcus tauri]	308807212	XP_003080917.1	Q012U5	Ot08g03470
878.654	2632.94	0.18496	35.0211	49.91	DGDRDGDKESDADEDEDDVDDVK	[10] Phospho (ST)	unnamed protein product [Ostreococcus tauri]	308807212	XP_003080917.1	Q012U5	Ot08g03470
659.245	2632.95	4.24858	32.4293	23.64	DGDRDGDKESDADEDEDDVDDVK	[10] Phospho (ST)	unnamed protein product [Ostreococcus tauri]	308807212	XP_003080917.1	Q012U5	Ot08g03470
878.655	2632.94	0.3111	32.4448	57.13	DGDRDGDKESDADEDEDDVDDVK	[10] Phospho (ST)	unnamed protein product [Ostreococcus tauri]	308807212	XP_003080917.1	Q012U5	Ot08g03470
687.738	1373.46	0.31499	29.4733	30.72	DGDSDDEGEISR	[4] Phospho (S)	unnamed protein product [Ostreococcus tauri]	308811775	XP_003083195.1	Q00VF7	Ot15g00520
687.738	1373.46	0.27296	27.7682	20.8	DGDSDDEGEISR	[4] Phospho (ST)	unnamed protein product [Ostreococcus tauri]	308811775	XP_003083195.1	Q00VF7	Ot15g00520
687.738	1373.46	0.12215	26.3657	54.88	DGDSDDEGEISR	[4] Phospho (ST)	unnamed protein product [Ostreococcus tauri]	308811775	XP_003083195.1	Q00VF7	Ot15g00520
739.283	1476.55	0.26455	45.613	51.75	DGDSFGGTSGINDR	[4] Phospho (S)	myc-regulated DEAD/H box 18 RNA helicase-like (ISS) [Ostreococcus tauri]	308807707	XP_003081164.1	Q011U7	Ot09g01740
739.283	1476.55	0.16049	41.0477	76.46	DGDSFGGTSGINDR	[4] Phospho (S)	myc-regulated DEAD/H box 18 RNA helicase-like (ISS) [Ostreococcus tauri]	308807707	XP_003081164.1	Q011U7	Ot09g01740
739.283	1476.55	0.389	40.5752	29.76	DGDSFGGTSGINDR	[4] Phospho (ST)	myc-regulated DEAD/H box 18 RNA helicase-like (ISS) [Ostreococcus tauri]	308807707	XP_003081164.1	Q011U7	Ot09g01740
739.284	1476.55	0.5153	38.7567	59.13	DGDSFGGTSGINDR	[4] Phospho (ST)	myc-regulated DEAD/H box 18 RNA helicase-like (ISS) [Ostreococcus tauri]	308807707	XP_003081164.1	Q011U7	Ot09g01740
510.559	1528.65	0.66274	43.505	25.16	DGFGASPVKESEAR	[6] Phospho (S)	terminal acidic SANT 1 (ISS) [Ostreococcus tauri]	308809976	XP_003082297.1		Ot12g01530
765.335	1528.66	0.44654	40.7313	43.88	DGFGASPVKESEAR	[6] Phospho (S)	terminal acidic SANT 1 (ISS) [Ostreococcus tauri]	308809976	XP_003082297.1		Ot12g01530
765.336	1528.66	0.38779	39.1159	41.31	DGFGASPVKESEAR	[6] Phospho (ST)	terminal acidic SANT 1 (ISS) [Ostreococcus tauri]	308809976	XP_003082297.1		Ot12g01530
765.335	1528.66	0.35062	37.6707	35.13	DGFGASPVKESEAR	[6] Phospho (ST)	terminal acidic SANT 1 (ISS) [Ostreococcus tauri]	308809976	XP_003082297.1		Ot12g01530
1017.75	3050.23	1.25594	55.2505	46.42	DGFVDEESDEEIETTGENKIEDDVEK	[8] Phospho (ST)	unnamed protein product [Ostreococcus tauri]	308813878	XP_003084245.1	Q00SF3	Ot18g02140
624.238	1246.46	0.74982	29.715	31.3	DGGAQFDASGSR	[11] Phospho (ST)	unnamed protein product [Ostreococcus tauri]	308799211	XP_003074386.1	Q01GA7	Ot01g03260
624.238	1246.46	0.81158	26.6821	36.69	DGGAQFDASGSR	[9] Phospho (ST)	unnamed protein product [Ostreococcus tauri]	308799211	XP_003074386.1	Q01GA7	Ot01g03260
624.238	1246.46	0.42602	27.8499	46.65	DGGAQFDASGSR	[11] Phospho (ST)	unnamed protein product [Ostreococcus tauri]	308799211	XP_003074386.1	Q01GA7	Ot01g03260
830.38	1658.74	0.46589	75.3179	28.47	DGGIEKVDSFESLAI	[9] Phospho (S)	unnamed protein product [Ostreococcus tauri]	308808091	XP_003081356.1	Q011A5	Ot09g03660
830.38	1658.74	0.58449	70.1058	28.77	DGGIEKVDSFESLAI	[9] Phospho (ST)	unnamed protein product [Ostreococcus tauri]	308808091	XP_003081356.1	Q011A5	Ot09g03660
830.38	1658.75	0.70105	67.9483	29.96	DGGIEKVDSFESLAI	[9] Phospho (ST)	unnamed protein product [Ostreococcus tauri]	308808091	XP_003081356.1	Q011A5	Ot09g03660
957.349	1912.68	0.28344	35.5264	77.74	DGGSEDENNIADDEEPK	[4] Phospho (ST)	Poly(A) polymerase and related nucleotidyltransferases (ISS) [Ostreococcus tauri]	308812011	XP_003083313.1	Q00V38	Ot15g01700
957.35	1912.68	0.10635	33.8771	93.92	DGGSEDENNIADDEEPK	[4] Phospho (ST)	Poly(A) polymerase and related nucleotidyltransferases (ISS) [Ostreococcus tauri]	308812011	XP_003083313.1	Q00V38	Ot15g01700
839.049	2514.13	0.37543	55.6747	26.7	DGHFLKTSCGSPNYAAPEVISGK	[11] Phospho (ST)	Snf1 related kinase 1 (ISS) [Ostreococcus tauri]	308805396	XP_003080010.1	Q016K3	Ot06g03970
839.049	2514.13	0.37543	55.6747	56.98	DGHFLKTSCGSPNYAAPEVISGK	[7] Phospho (ST)	Snf1 related kinase 1 (ISS) [Ostreococcus tauri]	308805396	XP_003080010.1	Q016K3	Ot06g03970
839.049	2514.13	0.37543	55.6747	34.54	DGHFLKTSCGSPNYAAPEVISGK	[8] Phospho (ST)	Snf1 related kinase 1 (ISS) [Ostreococcus tauri]	308805396	XP_003080010.1	Q016K3	Ot06g03970
839.049	2514.13	0.66061	50.8561	63.74	DGHFLKTSCGSPNYAAPEVISGK	[7] Phospho (ST)	Snf1 related kinase 1 (ISS) [Ostreococcus tauri]	308805396	XP_003080010.1	Q016K3	Ot06g03970
839.051	2514.13	2.15389	53.1755	55.99	DGHFLKTSCGSPNYAAPEVISGK	[8] Phospho (ST)	Snf1 related kinase 1 (ISS) [Ostreococcus tauri]	308805396	XP_003080010.1	Q016K3	Ot06g03970
865.907	1729.8	0.10051	81.0935	50.45	DGIFGMSGEIPVISTK	[7] Phospho (S)	JERF3 (ISS) [Ostreococcus tauri]	308803452	XP_003079039.1	Q01A79	Ot04g05220
718.363	1434.71	1.30182	62.971	25.05	DGLRARSPSVAAR	[9] Phospho (S)	predicted protein [Ostreococcus lucimarinus CCE9901]	145355823	XP_001422148.1	A4S9Y5	OSTLU_93954
780.024	2337.05	0.15597	59.5034	26.93	DGPLVNPLERIPSANSMEMR	[16] Phospho (S), [17] Oxidation (M), [19] Oxidation (M)	COG2202: FOG: PAS/PAC domain (ISS) [Ostreococcus tauri]	308801337	XP_003077982.1	Q01D81	Ot03g00700
826.035	3300.11	0.0191	28.0525	26.22	DGRSDDVDDDARDDDDDAHDDDDANDDAR	[4] Phospho (ST)	putative elongation factor 2 (ISS) [Ostreococcus tauri]	308805661	XP_003080142.1	Q015X0	Ot07g00360
737.295	1472.58	1.64915	16.0876	54.2	DGSDTETEAGQKR	[3] Phospho (ST)	TFIIF-interacting CTD phosphatase, including NLI-interacting factor (involved in RNA polymerase II regulation) (ISS) [Ostreococcus tauri]	308811648	XP_003083132.1	Q00VM1	Ot14g03430
737.667	2209.98	2.91688	64.5454	73.06	DGSRDPTLVDVEITEEEAR	[3] Phospho (S)	unnamed protein product [Ostreococcus tauri]	308807941	XP_003081281.1	Q011I0	Ot09g02910
974.383	1946.75	1.1031	43.1337	84.03	DGYQSESEGGPEASVAER	[5] Phospho (S)	auxin efflux carrier family protein (ISS) [Ostreococcus tauri]	308806213	XP_003080418.1	Q014U4	Ot07g03120
974.384	1946.75	0.02377	38.5381	77.71	DGYQSESEGGPEASVAER	[5] Phospho (S)	auxin efflux carrier family protein (ISS) [Ostreococcus tauri]	308806213	XP_003080418.1	Q014U4	Ot07g03120
1014.37	2026.72	0.5275	35.3093	29.22	DGYQSESEGGPEASVAER	[3] Phospho (Y), [14] Phospho (ST)	auxin efflux carrier family protein (ISS) [Ostreococcus tauri]	308806213	XP_003080418.1	Q014U4	Ot07g03120
974.384	1946.75	0.18996	38.1247	63.83	DGYQSESEGGPEASVAER	[5] Phospho (ST)	auxin efflux carrier family protein (ISS) [Ostreococcus tauri]	308806213	XP_003080418.1	Q014U4	Ot07g03120
1014.37	2026.72	0.08743	35.3605	44.3	DGYQSESEGGPEASVAER	[5] Phospho (ST), [7] Phospho (ST)	auxin efflux carrier family protein (ISS) [Ostreococcus tauri]	308806213	XP_003080418.1	Q014U4	Ot07g03120
974.388	1946.76	4.75176	33.8511	22.22	DGYQSESEGGPEASVAER	[14] Phospho (ST)	auxin efflux carrier family protein (ISS) [Ostreococcus tauri]	308806213	XP_003080418.1	Q014U4	Ot07g03120
1001.94	2001.87	0.11972	73.4245	57.62	DGYTPGDLSFDPLGLGNGK	[9] Phospho (ST)	fucoxanthin chlorophyll a/c binding protein (ISS) [Ostreococcus tauri]	308803927	XP_003079276.1	Q019J1	Ot05g01790
1001.94	2001.87	0.7263	71.4834	57.43	DGYTPGDLSFDPLGLGNGK	[9] Phospho (ST)	fucoxanthin chlorophyll a/c binding protein (ISS) [Ostreococcus tauri]	308803927	XP_003079276.1	Q019J1	Ot05g01790
567.266	1132.52	0.31791	53.7157	24.8	DHHKTIFR	[5] Phospho (ST)	Utp6 U3 small nucleolar RNA-associated protein 6, putative (IC) [Ostreococcus tauri]	308800148	XP_003074855.1	Q01EY6	Ot02g02010
836.844	1671.67	0.02355	31.2379	46.79	DIERTSDEDGSNVR	[6] Phospho (S)	RNA polymerase III subunit RPC2 (ISS) [Ostreococcus tauri]	308799767	XP_003074664.1		Ot01g06000
836.844	1671.67	0.39041	27.2708	34.1	DIERTSDEDGSNVR	[6] Phospho (ST)	RNA polymerase III subunit RPC2 (ISS) [Ostreococcus tauri]	308799767	XP_003074664.1		Ot01g06000
687.346	1372.68	1.72114	52.6837	20.8	DIIPQGLSTPPR	[9] Phospho (ST)	unnamed protein product [Ostreococcus tauri]	308806317	XP_003080470.1	Q014P2	Ot07g03640
1147.15	3438.43	0.6075	55.3629	53.56	DIVSEDSGDKGQGAEAMEPIDLSDGMVVDGYK	[7] Phospho (ST), [17] Oxidation (M), [26] Oxidation (M)	putative polyamine oxidase (ISS) [Ostreococcus tauri]	308805609	XP_003080116.1	Q015Z6	Ot07g00100
1049.98	2097.94	1.18005	47.9843	91.84	DKAAAADSEGVSVGLSPTESK	[16] Phospho (S)	putative zinc finger protein ZF1 (ISS) [Ostreococcus tauri]	308807831	XP_003081226.1	Q011N5	Ot09g02360
1049.98	2097.95	0.16968	43.9258	73.1	DKAAAADSEGVSVGLSPTESK	[16] Phospho (S)	putative zinc finger protein ZF1 (ISS) [Ostreococcus tauri]	308807831	XP_003081226.1	Q011N5	Ot09g02360
924.743	2771.21	0.18658	50.9386	50.79	DKSAPGGSDNTSLVQLSMQASGADSPR	[18] Oxidation (M), [25] Phospho (ST)	unnamed protein product [Ostreococcus tauri]	308807963	XP_003081292.1	Q011G9	Ot09g03020
924.743	2771.21	0.17935	48.8287	57.48	DKSAPGGSDNTSLVQLSMQASGADSPR	[18] Oxidation (M), [25] Phospho (ST)	unnamed protein product [Ostreococcus tauri]	308807963	XP_003081292.1	Q011G9	Ot09g03020
653.271	1304.53	0.33324	18.8613	24.55	DKSFNDKEDK	[3] Phospho (ST)	unnamed protein product [Ostreococcus tauri]	308813441	XP_003084027.1	Q00T22	Ot17g02670
842.043	2523.11	0.21623	59.5205	33.82	DKTGSESDKPVYFVFHGGSGSSR	[19] Phospho (S)	fructose-1,6-bisphosphate aldolase, class II (IC) [Ostreococcus tauri]	308808544	XP_003081582.1	Q010C6	Ot10g01490
782.344	1562.67	0.0203	52.6268	64.69	DLANISEDLSGHGR	[10] Phospho (S)	Ca2+/calmodulin-dependent protein kinase, EF-Hand protein superfamily (ISS) [Ostreococcus tauri]	308808452	XP_003081536.1	Q010H2	Ot10g01030
782.344	1562.67	0.73237	52.0028	62.21	DLANISEDLSGHGR	[10] Phospho (ST)	Ca2+/calmodulin-dependent protein kinase, EF-Hand protein superfamily (ISS) [Ostreococcus tauri]	308808452	XP_003081536.1	Q010H2	Ot10g01030
782.345	1562.68	1.56399	49.9353	80.69	DLANISEDLSGHGR	[10] Phospho (ST)	Ca2+/calmodulin-dependent protein kinase, EF-Hand protein superfamily (ISS) [Ostreococcus tauri]	308808452	XP_003081536.1	Q010H2	Ot10g01030
573.932	1718.77	0.19197	53.8134	22.86	DLANISEDLSGHGRR	[10] Phospho (S)	Ca2+/calmodulin-dependent protein kinase, EF-Hand protein superfamily (ISS) [Ostreococcus tauri]	308808452	XP_003081536.1	Q010H2	Ot10g01030
573.932	1718.77	0.05401	49.3381	20.28	DLANISEDLSGHGRR	[10] Phospho (ST)	Ca2+/calmodulin-dependent protein kinase, EF-Hand protein superfamily (ISS) [Ostreococcus tauri]	308808452	XP_003081536.1	Q010H2	Ot10g01030
573.932	1718.77	0.02071	47.9671	20.52	DLANISEDLSGHGRR	[6] Phospho (ST)	Ca2+/calmodulin-dependent protein kinase, EF-Hand protein superfamily (ISS) [Ostreococcus tauri]	308808452	XP_003081536.1	Q010H2	Ot10g01030
551.254	1100.49	6.41012	49.713	25.16	DLASKSSASR	[7] Phospho (ST)	unnamed protein product [Ostreococcus tauri]	308798601	XP_003074080.1	Q01H62	Ot01g00210
853.385	2557.13	1.06398	52.0898	28.64	DLENVIAKMSPSTSGANTPEGSTR	[9] Oxidation (M), [10] Phospho (S)	unnamed protein product [Ostreococcus tauri]	308808444	XP_003081532.1	Q010H5	Ot10g01000
853.386	2557.14	0.54328	48.2642	47.65	DLENVIAKMSPSTSGANTPEGSTR	[9] Oxidation (M), [10] Phospho (S)	unnamed protein product [Ostreococcus tauri]	308808444	XP_003081532.1	Q010H5	Ot10g01000
880.042	2637.1	0.64654	47.8211	22.16	DLENVIAKMSPSTSGANTPEGSTR	[9] Oxidation (M), [12] Phospho (ST), [13] Phospho (ST)	unnamed protein product [Ostreococcus tauri]	308808444	XP_003081532.1	Q010H5	Ot10g01000
880.042	2637.1	0.64654	47.8211	31.71	DLENVIAKMSPSTSGANTPEGSTR	[9] Oxidation (M), [13] Phospho (ST), [14] Phospho (ST)	unnamed protein product [Ostreococcus tauri]	308808444	XP_003081532.1	Q010H5	Ot10g01000
853.386	2557.14	0.08546	47.5107	60.7	DLENVIAKMSPSTSGANTPEGSTR	[9] Oxidation (M), [10] Phospho (ST)	unnamed protein product [Ostreococcus tauri]	308808444	XP_003081532.1	Q010H5	Ot10g01000
853.386	2557.14	0.08546	47.5107	47.74	DLENVIAKMSPSTSGANTPEGSTR	[9] Oxidation (M), [12] Phospho (ST)	unnamed protein product [Ostreococcus tauri]	308808444	XP_003081532.1	Q010H5	Ot10g01000
1022.94	2043.86	0.1357	48.3076	66.14	DLLEDGGDDASGTSGTTVVR	[11] Phospho (ST)	Mismatch repair ATPase MSH4 (MutS family) (ISS) [Ostreococcus tauri]	308807851	XP_003081236.1	Q011M5	Ot09g02460
956.766	2867.28	0.24815	90.6492	96.32	DLLEGEDSDSEEGRDPVEVLAMAIAK	[10] Phospho (S)	putative RNA helicase (ISS) [Ostreococcus tauri]	308802996	XP_003078811.1	Q01AV7	Ot04g02930
988.753	2963.24	0.38716	90.4715	80.29	DLLEGEDSDSEEGRDPVEVLAMAIAK	[8] Phospho (S), [10] Phospho (S), [22] Oxidation (M)	putative RNA helicase (ISS) [Ostreococcus tauri]	308802996	XP_003078811.1	Q01AV7	Ot04g02930
962.098	2883.27	0.78546	83.552	43.2	DLLEGEDSDSEEGRDPVEVLAMAIAK	[10] Phospho (ST), [22] Oxidation (M)	putative RNA helicase (ISS) [Ostreococcus tauri]	308802996	XP_003078811.1	Q01AV7	Ot04g02930
962.098	2883.27	0.78546	83.552	24.05	DLLEGEDSDSEEGRDPVEVLAMAIAK	[8] Phospho (ST), [22] Oxidation (M)	putative RNA helicase (ISS) [Ostreococcus tauri]	308802996	XP_003078811.1	Q01AV7	Ot04g02930
988.754	2963.24	0.29335	85.5172	43.04	DLLEGEDSDSEEGRDPVEVLAMAIAK	[8] Phospho (ST), [10] Phospho (ST), [22] Oxidation (M)	putative RNA helicase (ISS) [Ostreococcus tauri]	308802996	XP_003078811.1	Q01AV7	Ot04g02930
962.099	2883.27	0.3552	81.1419	38.93	DLLEGEDSDSEEGRDPVEVLAMAIAK	[8] Phospho (ST), [22] Oxidation (M)	putative RNA helicase (ISS) [Ostreococcus tauri]	308802996	XP_003078811.1	Q01AV7	Ot04g02930
988.754	2963.24	0.37773	83.4871	44.26	DLLEGEDSDSEEGRDPVEVLAMAIAK	[8] Phospho (ST), [10] Phospho (ST), [22] Oxidation (M)	putative RNA helicase (ISS) [Ostreococcus tauri]	308802996	XP_003078811.1	Q01AV7	Ot04g02930
1482.63	2963.24	0.28707	83.4661	37.11	DLLEGEDSDSEEGRDPVEVLAMAIAK	[8] Phospho (ST), [10] Phospho (ST), [22] Oxidation (M)	putative RNA helicase (ISS) [Ostreococcus tauri]	308802996	XP_003078811.1	Q01AV7	Ot04g02930
987.127	2958.36	2.17726	79.7135	70.47	DLLGFTGYESSTATHTPAASIAGLEDVR	[11] Phospho (S)	Magnesium transporters: CorA family (ISS) [Ostreococcus tauri]	308812882	XP_003083748.1	Q00TV2	Ot16g02990
1013.78	3038.33	1.62369	79.4886	28.65	DLLGFTGYESSTATHTPAASIAGLEDVR	[14] Phospho (T), [16] Phospho (T)	Magnesium transporters: CorA family (ISS) [Ostreococcus tauri]	308812882	XP_003083748.1	Q00TV2	Ot16g02990
987.129	2958.36	0.11551	72.9978	58.35	DLLGFTGYESSTATHTPAASIAGLEDVR	[12] Phospho (ST)	Magnesium transporters: CorA family (ISS) [Ostreococcus tauri]	308812882	XP_003083748.1	Q00TV2	Ot16g02990
778.3	2331.88	0.93633	40.7252	32.01	DLQAEANYSDSDDHRSPPR	[9] Phospho (S), [16] Phospho (S)	unnamed protein product [Ostreococcus tauri]	308808842	XP_003081731.1	Q00ZM6	Ot10g02990
804.957	2411.85	0.91702	40.4038	23.46	DLQAEANYSDSDDHRSPPR	[9] Phospho (S), [11] Phospho (S), [16] Phospho (S)	unnamed protein product [Ostreococcus tauri]	308808842	XP_003081731.1	Q00ZM6	Ot10g02990
609.255	1216.5	0.89628	17.6046	34.14	DLSSKSESER	[6] Phospho (ST)	Myosin class II heavy chain (ISS) [Ostreococcus tauri]	308804073	XP_003079349.1	Q019B8	Ot05g02520
767.831	1533.65	0.10091	37.8958	26.29	DLVMPQCHSPVR	[4] Oxidation (M), [9] Phospho (ST)	retinoblastoma protein (IC) [Ostreococcus tauri]	308812744	XP_003083679.1		Ot16g02290
767.831	1533.65	0.63574	36.037	33.31	DLVMPQCHSPVR	[4] Oxidation (M), [9] Phospho (ST)	retinoblastoma protein (IC) [Ostreococcus tauri]	308812744	XP_003083679.1		Ot16g02290
1126.41	2250.81	1.0258	30.374	27.95	DMDVSDQQDSGDTIDNDSAK	[2] Oxidation (M), [18] Phospho (ST)	DNA polymerase sigma (ISS) [Ostreococcus tauri]	308799699	XP_003074630.1	Q01FL3	Ot01g05660
847.684	2540.03	0.09425	46.5742	48.02	DMFADSDEDDDALAPEPAPPAKK	[2] Oxidation (M), [6] Phospho (S)	putative protein (ISS) [Ostreococcus tauri]	308799199	XP_003074380.1	Q01GB3	Ot01g03200
847.684	2540.03	0.19084	45.9492	45.6	DMFADSDEDDDALAPEPAPPAKK	[2] Oxidation (M), [6] Phospho (ST)	putative protein (ISS) [Ostreococcus tauri]	308799199	XP_003074380.1	Q01GB3	Ot01g03200
847.684	2540.03	0.2797	44.1917	51.3	DMFADSDEDDDALAPEPAPPAKK	[2] Oxidation (M), [6] Phospho (ST)	putative protein (ISS) [Ostreococcus tauri]	308799199	XP_003074380.1	Q01GB3	Ot01g03200
1141.98	2281.95	0.41169	76.3993	66.1	DMYDVFFDAQEELPSPVGK	[2] Oxidation (M), [15] Phospho (S)	putative SEC14 protein (ISS) [Ostreococcus tauri]	308803703	XP_003079164.1	Q019V3	Ot05g00670
1141.98	2281.95	0.61765	71.8909	41.96	DMYDVFFDAQEELPSPVGK	[2] Oxidation (M), [15] Phospho (ST)	putative SEC14 protein (ISS) [Ostreococcus tauri]	308803703	XP_003079164.1	Q019V3	Ot05g00670
1141.98	2281.95	1.03234	69.3801	74.77	DMYDVFFDAQEELPSPVGK	[2] Oxidation (M), [15] Phospho (ST)	putative SEC14 protein (ISS) [Ostreococcus tauri]	308803703	XP_003079164.1	Q019V3	Ot05g00670
761.657	2281.95	0.71834	69.3801	51.74	DMYDVFFDAQEELPSPVGK	[2] Oxidation (M), [15] Phospho (ST)	putative SEC14 protein (ISS) [Ostreococcus tauri]	308803703	XP_003079164.1	Q019V3	Ot05g00670
913.395	2737.16	1.975	79.8732	31.59	DNISVLSGSSPDDSAFMNAFSDLPR	[10] Phospho (S), [17] Oxidation (M)	GATA-4/5/6 transcription factors (ISS) [Ostreococcus tauri]	308807256	XP_003080939.1	Q012S3	Ot08g03690
913.395	2737.16	2.20478	74.8357	28.03	DNISVLSGSSPDDSAFMNAFSDLPR	[10] Phospho (ST), [17] Oxidation (M)	GATA-4/5/6 transcription factors (ISS) [Ostreococcus tauri]	308807256	XP_003080939.1	Q012S3	Ot08g03690
913.395	2737.16	2.20478	74.8357	22.67	DNISVLSGSSPDDSAFMNAFSDLPR	[9] Phospho (ST), [17] Oxidation (M)	GATA-4/5/6 transcription factors (ISS) [Ostreococcus tauri]	308807256	XP_003080939.1	Q012S3	Ot08g03690
913.395	2737.16	1.5068	73.1384	36.61	DNISVLSGSSPDDSAFMNAFSDLPR	[10] Phospho (ST), [17] Oxidation (M)	GATA-4/5/6 transcription factors (ISS) [Ostreococcus tauri]	308807256	XP_003080939.1	Q012S3	Ot08g03690
624.616	1870.82	0.13036	58.9101	44.42	DPGGGSSFIFGGESPPKR	[14] Phospho (S)	unnamed protein product [Ostreococcus tauri]	308805190	XP_003079907.1	Q016V8	Ot06g02940
624.616	1870.83	0.19829	57.8097	43.59	DPGGGSSFIFGGESPPKR	[14] Phospho (ST)	unnamed protein product [Ostreococcus tauri]	308805190	XP_003079907.1	Q016V8	Ot06g02940
624.617	1870.83	2.71544	53.6582	20.33	DPGGGSSFIFGGESPPKR	[14] Phospho (ST)	unnamed protein product [Ostreococcus tauri]	308805190	XP_003079907.1	Q016V8	Ot06g02940
936.419	1870.82	0.3855	55.5881	28.04	DPGGGSSFIFGGESPPKR	[14] Phospho (ST)	unnamed protein product [Ostreococcus tauri]	308805190	XP_003079907.1	Q016V8	Ot06g02940
671.283	1340.55	1.57656	53.3591	50.95	DPSSTLEDIER	[3] Phospho (ST)	COG0402: Cytosine deaminase and related metal-dependent hydrolases (ISS) [Ostreococcus tauri]	308806984	XP_003080803.1	Q013F9	Ot08g02330
671.284	1340.55	2.59057	51.4782	58.05	DPSSTLEDIER	[3] Phospho (ST)	COG0402: Cytosine deaminase and related metal-dependent hydrolases (ISS) [Ostreococcus tauri]	308806984	XP_003080803.1	Q013F9	Ot08g02330
641.253	1280.49	0.49049	25.1127	42.56	DPTTDDTPSPR	[9] Phospho (ST)	unnamed protein product [Ostreococcus tauri]	308799427	XP_003074494.1	Q01FZ9	Ot01g04310
641.253	1280.49	0.13559	24.0156	45.35	DPTTDDTPSPR	[9] Phospho (ST)	unnamed protein product [Ostreococcus tauri]	308799427	XP_003074494.1	Q01FZ9	Ot01g04310
948.368	1894.72	0.34618	32.3222	97.95	DRPESEEDEDEPAAAR	[5] Phospho (S)	unnamed protein product [Ostreococcus tauri]	308807006	XP_003080814.1	Q013E8	Ot08g02440
948.367	1894.72	0.90998	30.1043	108.97	DRPESEEDEDEPAAAR	[5] Phospho (ST)	unnamed protein product [Ostreococcus tauri]	308807006	XP_003080814.1	Q013E8	Ot08g02440
632.581	1894.72	0.00988	30.0616	29.97	DRPESEEDEDEPAAAR	[5] Phospho (ST)	unnamed protein product [Ostreococcus tauri]	308807006	XP_003080814.1	Q013E8	Ot08g02440
948.367	1894.72	1.14289	28.7998	72.94	DRPESEEDEDEPAAAR	[5] Phospho (ST)	unnamed protein product [Ostreococcus tauri]	308807006	XP_003080814.1	Q013E8	Ot08g02440
632.581	1894.72	0.20573	28.7302	27.01	DRPESEEDEDEPAAAR	[5] Phospho (ST)	unnamed protein product [Ostreococcus tauri]	308807006	XP_003080814.1	Q013E8	Ot08g02440
948.367	1894.72	0.97081	27.1159	69.71	DRPESEEDEDEPAAAR	[5] Phospho (ST)	unnamed protein product [Ostreococcus tauri]	308807006	XP_003080814.1	Q013E8	Ot08g02440
859.809	1717.6	1.26241	17.8263	62.6	DSEGGSGEENGAESGTR	[2] Phospho (ST)	TFIID component TAF2 (ISS) [Ostreococcus tauri]	308810875	XP_003082746.1	Q00WQ8	Ot13g02750
859.809	1717.6	1.362	16.6794	65.9	DSEGGSGEENGAESGTR	[6] Phospho (ST)	TFIID component TAF2 (ISS) [Ostreococcus tauri]	308810875	XP_003082746.1	Q00WQ8	Ot13g02750
722.867	1443.72	4.91706	60.1215	25.02	DSQKLFELRTK	[2] Phospho (S)	Phosphatidylinositol transfer protein PDR16 and related proteins (ISS) [Ostreococcus tauri]	308802926	XP_003078776.1	Q01AZ2	Ot04g02580
895.375	1788.73	3.75417	24.5906	30.94	DSSTTDLSSDGGSQKPK	[3] Phospho (ST)	unnamed protein product [Ostreococcus tauri]	308807507	XP_003081064.1	Q012E7	Ot09g00740
1219.45	2436.88	1.06192	59.9535	69.64	DSYVDGESDSDEETNVLEFK	[8] Phospho (ST), [10] Phospho (ST)	AAL162Cp (ISS) [Ostreococcus tauri]	308804616	XP_003079620.1	Q017Z6	Ot06g00060
897.329	1792.64	1.19248	39.5993	60	DTAGSSGEDDGASELMR	[5] Phospho (S), [16] Oxidation (M)	putative syntaxin-related protein Nt-syr1 (ISS) [Ostreococcus tauri]	308812925	XP_003083769.1	Q00TT0	Ot17g00090
897.33	1792.65	0.40367	35.4665	75.5	DTAGSSGEDDGASELMR	[5] Phospho (S), [16] Oxidation (M)	putative syntaxin-related protein Nt-syr1 (ISS) [Ostreococcus tauri]	308812925	XP_003083769.1	Q00TT0	Ot17g00090
897.33	1792.65	0.36858	34.926	84.86	DTAGSSGEDDGASELMR	[5] Phospho (ST), [16] Oxidation (M)	putative syntaxin-related protein Nt-syr1 (ISS) [Ostreococcus tauri]	308812925	XP_003083769.1	Q00TT0	Ot17g00090
897.33	1792.65	0.05609	33.1923	61.86	DTAGSSGEDDGASELMR	[5] Phospho (ST), [16] Oxidation (M)	putative syntaxin-related protein Nt-syr1 (ISS) [Ostreococcus tauri]	308812925	XP_003083769.1	Q00TT0	Ot17g00090
937.314	1872.61	0.44444	32.8259	33.3	DTAGSSGEDDGASELMR	[5] Phospho (ST), [6] Phospho (ST), [16] Oxidation (M)	putative syntaxin-related protein Nt-syr1 (ISS) [Ostreococcus tauri]	308812925	XP_003083769.1	Q00TT0	Ot17g00090
1146.83	3437.46	0.23211	74.091	59.1	DTESLSSDSEDNTLEMEPPTSNLVLSQFEK	[7] Phospho (S), [16] Oxidation (M)	Tf2al transcription factor IIa large subunit 3, TFIIA3, putative (IC) [Ostreococcus tauri]	308800350	XP_003074956.1	Q01EM7	Ot02g03490
1141.5	3421.47	2.73888	78.1902	25.7	DTESLSSDSEDNTLEMEPPTSNLVLSQFEK	[13] Phospho (T)	Tf2al transcription factor IIa large subunit 3, TFIIA3, putative (IC) [Ostreococcus tauri]	308800350	XP_003074956.1	Q01EM7	Ot02g03490
1173.48	3517.43	1.19133	74.414	48.63	DTESLSSDSEDNTLEMEPPTSNLVLSQFEK	[7] Phospho (S), [9] Phospho (S), [16] Oxidation (M)	Tf2al transcription factor IIa large subunit 3, TFIIA3, putative (IC) [Ostreococcus tauri]	308800350	XP_003074956.1	Q01EM7	Ot02g03490
1146.83	3437.46	0.41806	68.8236	27.34	DTESLSSDSEDNTLEMEPPTSNLVLSQFEK	[13] Phospho (ST), [16] Oxidation (M)	Tf2al transcription factor IIa large subunit 3, TFIIA3, putative (IC) [Ostreococcus tauri]	308800350	XP_003074956.1	Q01EM7	Ot02g03490
1146.83	3437.46	0.41806	68.8236	35.3	DTESLSSDSEDNTLEMEPPTSNLVLSQFEK	[6] Phospho (ST), [16] Oxidation (M)	Tf2al transcription factor IIa large subunit 3, TFIIA3, putative (IC) [Ostreococcus tauri]	308800350	XP_003074956.1	Q01EM7	Ot02g03490
534.739	1067.46	0.3415	21.3626	21.49	DTSRDAVPK	[3] Phospho (ST)	DNA-binding protein-like (ISS) [Ostreococcus tauri]	308809818	XP_003082218.1	Q00Y87	Ot12g00650
1073.47	2144.93	2.04475	60.4325	124.32	DTTLVSEDGSTEASEALAAAK	[6] Phospho (S)	unnamed protein product [Ostreococcus tauri]	308808600	XP_003081610.1	Q00ZZ8	Ot10g01770
1073.48	2144.94	0.31478	55.3186	127.16	DTTLVSEDGSTEASEALAAAK	[6] Phospho (S)	unnamed protein product [Ostreococcus tauri]	308808600	XP_003081610.1	Q00ZZ8	Ot10g01770
715.986	2144.94	0.33983	55.3186	71.38	DTTLVSEDGSTEASEALAAAK	[10] Phospho (S)	unnamed protein product [Ostreococcus tauri]	308808600	XP_003081610.1	Q00ZZ8	Ot10g01770
1073.47	2144.93	0.98617	95.1922	20.74	DTTLVSEDGSTEASEALAAAK	[6] Phospho (ST)	unnamed protein product [Ostreococcus tauri]	308808600	XP_003081610.1	Q00ZZ8	Ot10g01770
715.987	2144.94	0.89854	55.2311	47.74	DTTLVSEDGSTEASEALAAAK	[10] Phospho (ST)	unnamed protein product [Ostreococcus tauri]	308808600	XP_003081610.1	Q00ZZ8	Ot10g01770
715.987	2144.94	0.89854	55.2311	39.73	DTTLVSEDGSTEASEALAAAK	[11] Phospho (ST)	unnamed protein product [Ostreococcus tauri]	308808600	XP_003081610.1	Q00ZZ8	Ot10g01770
715.987	2144.94	0.89854	55.2311	38.29	DTTLVSEDGSTEASEALAAAK	[6] Phospho (ST)	unnamed protein product [Ostreococcus tauri]	308808600	XP_003081610.1	Q00ZZ8	Ot10g01770
1073.47	2144.93	0.92217	53.6346	126.71	DTTLVSEDGSTEASEALAAAK	[6] Phospho (ST)	unnamed protein product [Ostreococcus tauri]	308808600	XP_003081610.1	Q00ZZ8	Ot10g01770
715.986	2144.94	0.55331	53.6346	48.53	DTTLVSEDGSTEASEALAAAK	[10] Phospho (ST)	unnamed protein product [Ostreococcus tauri]	308808600	XP_003081610.1	Q00ZZ8	Ot10g01770
709.322	1416.63	0.21722	56.8817	43.06	DVAELFSRSDAK	[9] Phospho (S)	putative vesicle-associated m (ISS) [Ostreococcus tauri]	308801831	XP_003078229.1	Q01CI4	Ot03g03180
1008.41	2014.8	0.01443	32.1811	62.08	DVDADEKVSDDERDEAK	[9] Phospho (S)	single-stranded DNA binding protein, pu (ISS) [Ostreococcus tauri]	308805757	XP_003080190.1	Q015S2	Ot07g00840
672.608	2014.8	0.18144	31.0397	21.87	DVDADEKVSDDERDEAK	[9] Phospho (ST)	single-stranded DNA binding protein, pu (ISS) [Ostreococcus tauri]	308805757	XP_003080190.1	Q015S2	Ot07g00840
1008.41	2014.8	0.16508	33.7158	47.29	DVDADEKVSDDERDEAK	[9] Phospho (ST)	single-stranded DNA binding protein, pu (ISS) [Ostreococcus tauri]	308805757	XP_003080190.1	Q015S2	Ot07g00840
672.608	2014.8	0.47703	28.9697	50.91	DVDADEKVSDDERDEAK	[9] Phospho (ST)	single-stranded DNA binding protein, pu (ISS) [Ostreococcus tauri]	308805757	XP_003080190.1	Q015S2	Ot07g00840
1008.41	2014.8	0.43951	28.9982	86.28	DVDADEKVSDDERDEAK	[9] Phospho (ST)	single-stranded DNA binding protein, pu (ISS) [Ostreococcus tauri]	308805757	XP_003080190.1	Q015S2	Ot07g00840
986.868	1971.72	0.30288	33.6123	47.04	DVDDAEERTTDETDGGAP	[10] Phospho (T)	Predicted membrane protein (ISS) [Ostreococcus tauri]	308811496	XP_003083056.1	Q00VU7	Ot14g02650
986.867	1971.72	0.91585	32.0608	70.2	DVDDAEERTTDETDGGAP	[10] Phospho (ST)	Predicted membrane protein (ISS) [Ostreococcus tauri]	308811496	XP_003083056.1	Q00VU7	Ot14g02650
986.867	1971.72	0.91585	32.0608	80.22	DVDDAEERTTDETDGGAP	[9] Phospho (ST)	Predicted membrane protein (ISS) [Ostreococcus tauri]	308811496	XP_003083056.1	Q00VU7	Ot14g02650
986.868	1971.72	0.18322	30.7219	90.19	DVDDAEERTTDETDGGAP	[9] Phospho (ST)	Predicted membrane protein (ISS) [Ostreococcus tauri]	308811496	XP_003083056.1	Q00VU7	Ot14g02650
1205.5	3613.47	0.27278	62.8092	64.71	DVDNEASDDENSGPAPQEWYTGGASSGQAVIDPR	[7] Phospho (S)	putative membrane trafficking factor (ISS) [Ostreococcus tauri]	308808129	XP_003081375.1	Q010Y6	Ot09g03850
713.334	1424.65	0.3179	58.0734	53.84	DVELTSALGSPTR	[10] Phospho (S)	unnamed protein product [Ostreococcus tauri]	308812189	XP_003083402.1	Q00UU9	Ot15g02590
713.339	1424.66	5.93276	50.706	44.18	DVELTSALGSPTR	[10] Phospho (ST)	unnamed protein product [Ostreococcus tauri]	308812189	XP_003083402.1	Q00UU9	Ot15g02590
527.926	1580.76	0.33886	55.9958	26.96	DVELTSALGSPTRR	[12] Phospho (T)	unnamed protein product [Ostreococcus tauri]	308812189	XP_003083402.1	Q00UU9	Ot15g02590
791.385	1580.76	0.46417	51.0209	24.7	DVELTSALGSPTRR	[10] Phospho (ST)	unnamed protein product [Ostreococcus tauri]	308812189	XP_003083402.1	Q00UU9	Ot15g02590
527.926	1580.76	0.0682	48.9969	24.53	DVELTSALGSPTRR	[12] Phospho (ST)	unnamed protein product [Ostreococcus tauri]	308812189	XP_003083402.1	Q00UU9	Ot15g02590
558.74	1115.47	0.14044	48.4944	24.57	DVGDISFQR	[6] Phospho (ST)	COG3781: Predicted membrane protein (ISS) [Ostreococcus tauri]	308800662	XP_003075112.1	Q01E69	Ot02g05090
540.776	1079.54	0.83799	36.9728	28.74	DVKSPSVIR	[4] Phospho (S)	unnamed protein product [Ostreococcus tauri]	308804251	XP_003079438.1	Q018S9	Ot05g03410
540.776	1079.54	0.12547	36.252	22.18	DVKSPSVIR	[4] Phospho (S)| [6] Phospho (S)	unnamed protein product [Ostreococcus tauri]	308804251	XP_003079438.1	Q018S9	Ot05g03410
540.776	1079.54	0.11705	34.4216	24.03	DVKSPSVIR	[4] Phospho (ST)	unnamed protein product [Ostreococcus tauri]	308804251	XP_003079438.1	Q018S9	Ot05g03410
540.776	1079.54	0.10905	32.3817	40.02	DVKSPSVIR	[4] Phospho (ST)	unnamed protein product [Ostreococcus tauri]	308804251	XP_003079438.1	Q018S9	Ot05g03410
848.874	1695.73	0.86543	48.3903	54.74	DVPSLSQDESTSPVR	[12] Phospho (S)	Predicted lipase/calmodulin-binding heat-shock protein (ISS) [Ostreococcus tauri]	308807152	XP_003080887.1	Q012X5	Ot08g03170
848.875	1695.74	0.24857	42.1485	54.3	DVPSLSQDESTSPVR	[12] Phospho (S)	Predicted lipase/calmodulin-binding heat-shock protein (ISS) [Ostreococcus tauri]	308807152	XP_003080887.1	Q012X5	Ot08g03170
902.862	1803.71	0.14306	54.7709	44.26	DVSDDEDDYVLSPQK	[3] Phospho (S)	Lysosomal trafficking regulator LYST and related BEACH and WD40 repeat proteins (ISS) [Ostreococcus tauri]	308804936	XP_003079780.1	Q017I5	Ot06g01670
902.861	1803.71	0.50842	49.7669	36.83	DVSDDEDDYVLSPQK	[3] Phospho (S)	Lysosomal trafficking regulator LYST and related BEACH and WD40 repeat proteins (ISS) [Ostreococcus tauri]	308804936	XP_003079780.1	Q017I5	Ot06g01670
902.862	1803.71	0.1828	49.4817	43.03	DVSDDEDDYVLSPQK	[3] Phospho (ST)	Lysosomal trafficking regulator LYST and related BEACH and WD40 repeat proteins (ISS) [Ostreococcus tauri]	308804936	XP_003079780.1	Q017I5	Ot06g01670
902.862	1803.71	0.16677	47.6064	37.26	DVSDDEDDYVLSPQK	[3] Phospho (ST)	Lysosomal trafficking regulator LYST and related BEACH and WD40 repeat proteins (ISS) [Ostreococcus tauri]	308804936	XP_003079780.1	Q017I5	Ot06g01670
940.894	1879.77	1.06379	44.8468	28.84	DVSEHPAPVSPTLSER	[10] Phospho (S), [14] Phospho (S)	Leucine permease transcriptional regulator (ISS) [Ostreococcus tauri]	308803717	XP_003079171.1	Q019U6	Ot05g00740
900.911	1799.81	1.10603	45.9667	35.97	DVSEHPAPVSPTLSER	[10] Phospho (S)	Leucine permease transcriptional regulator (ISS) [Ostreococcus tauri]	308803717	XP_003079171.1	Q019U6	Ot05g00740
600.943	1799.81	1.28889	41.8043	30.71	DVSEHPAPVSPTLSER	[12] Phospho (T)	Leucine permease transcriptional regulator (ISS) [Ostreococcus tauri]	308803717	XP_003079171.1	Q019U6	Ot05g00740
600.944	1799.81	0.42929	40.9348	33.18	DVSEHPAPVSPTLSER	[10] Phospho (ST)	Leucine permease transcriptional regulator (ISS) [Ostreococcus tauri]	308803717	XP_003079171.1	Q019U6	Ot05g00740
900.912	1799.81	0.07348	40.951	34.27	DVSEHPAPVSPTLSER	[10] Phospho (ST)	Leucine permease transcriptional regulator (ISS) [Ostreococcus tauri]	308803717	XP_003079171.1	Q019U6	Ot05g00740
600.942	1799.8	2.80727	39.5176	33.78	DVSEHPAPVSPTLSER	[10] Phospho (ST)	Leucine permease transcriptional regulator (ISS) [Ostreococcus tauri]	308803717	XP_003079171.1	Q019U6	Ot05g00740
940.895	1879.78	0.00681	38.0379	22.13	DVSEHPAPVSPTLSER	[10] Phospho (ST), [14] Phospho (ST)	Leucine permease transcriptional regulator (ISS) [Ostreococcus tauri]	308803717	XP_003079171.1	Q019U6	Ot05g00740
627.599	1879.78	0.44366	38.154	27.56	DVSEHPAPVSPTLSER	[10] Phospho (ST), [14] Phospho (ST)	Leucine permease transcriptional regulator (ISS) [Ostreococcus tauri]	308803717	XP_003079171.1	Q019U6	Ot05g00740
900.912	1799.81	0.1038	39.5176	43.11	DVSEHPAPVSPTLSER	[10] Phospho (ST)	Leucine permease transcriptional regulator (ISS) [Ostreococcus tauri]	308803717	XP_003079171.1	Q019U6	Ot05g00740
416.174	830.333	0.59186	36.9111	21.5	DVSFRQ	[3] Phospho (S)	unnamed protein product [Ostreococcus tauri]	308801907	XP_003078267.1	Q01CE6	Ot03g03560
416.174	830.333	0.22007	36.1533	26.16	DVSFRQ	[3] Phospho (ST)	unnamed protein product [Ostreococcus tauri]	308801907	XP_003078267.1	Q01CE6	Ot03g03560
454.715	907.416	0.05188	34.1026	23.86	DVSPALAR	[3] Phospho (ST)	ras-related protein RAB-5 (ISS) [Ostreococcus tauri]	308808147	XP_003081384.1	Q010X7	Ot09g03940
762.855	1523.7	1.3105	41.5153	40.76	DVSPDRVAASATGAK	[3] Phospho (S)	Pyruvate, phosphate dikinase, chloroplast [Precursor] (IC) [Ostreococcus tauri]	308801004	XP_003075283.1	Q01DP8	Ot02g06800
762.856	1523.7	0.81234	42.0569	56.25	DVSPDRVAASATGAK	[3] Phospho (S)	Pyruvate, phosphate dikinase, chloroplast [Precursor] (IC) [Ostreococcus tauri]	308801004	XP_003075283.1	Q01DP8	Ot02g06800
762.852	1523.69	5.65513	7.36725	20.4	DVSPDRVAASATGAK	[3] Phospho (ST)	Pyruvate, phosphate dikinase, chloroplast [Precursor] (IC) [Ostreococcus tauri]	308801004	XP_003075283.1	Q01DP8	Ot02g06800
508.907	1523.7	0.19915	40.9348	29.86	DVSPDRVAASATGAK	[3] Phospho (ST)	Pyruvate, phosphate dikinase, chloroplast [Precursor] (IC) [Ostreococcus tauri]	308801004	XP_003075283.1	Q01DP8	Ot02g06800
508.907	1523.7	0.01895	39.4058	30.49	DVSPDRVAASATGAK	[3] Phospho (ST)	Pyruvate, phosphate dikinase, chloroplast [Precursor] (IC) [Ostreococcus tauri]	308801004	XP_003075283.1	Q01DP8	Ot02g06800
762.857	1523.7	0.48703	39.4058	34.62	DVSPDRVAASATGAK	[3] Phospho (ST)	Pyruvate, phosphate dikinase, chloroplast [Precursor] (IC) [Ostreococcus tauri]	308801004	XP_003075283.1	Q01DP8	Ot02g06800
830.38	1658.75	0.72676	46.9742	65.94	DVYIDEASPVKSEK	[8] Phospho (S)	unnamed protein product [Ostreococcus tauri]	308807363	XP_003080992.1	Q012L9	Ot09g00020
1024.37	2046.73	1.17443	55.448	51.46	DYEEVGASSAAEGFEDEY	[9] Phospho (ST)	TBA_CHLVU Tubulin alpha chain (ISS) [Ostreococcus tauri]	308809950	XP_003082284.1	Q00Y21	Ot12g01390
938.352	1874.69	0.15056	56.2175	42.98	DYEEYFAEEDDSKR	[12] Phospho (S)	sterol 24-C-methyltransferase (ISS) [Ostreococcus tauri]	308801947	XP_003078287.1	Q01CC6	Ot03g03760
938.352	1874.69	1.0003	49.6287	22.22	DYEEYFAEEDDSKR	[12] Phospho (ST)	sterol 24-C-methyltransferase (ISS) [Ostreococcus tauri]	308801947	XP_003078287.1	Q01CC6	Ot03g03760
790.65	2368.93	1.07138	33.9168	33.98	DYSARNSGSEDGVNPSSPSKR	[7] Phospho (S), [9] Phospho (S)	OJ1695_H09.29 gene product (ISS) [Ostreococcus tauri]	308812550	XP_003083582.1	Q00UB8	Ot16g01320
790.651	2368.93	0.0731	28.9354	27.4	DYSARNSGSEDGVNPSSPSKR	[7] Phospho (ST), [9] Phospho (ST)	OJ1695_H09.29 gene product (ISS) [Ostreococcus tauri]	308812550	XP_003083582.1	Q00UB8	Ot16g01320
1092.52	2183.02	1.64056	88.1736	31.82	DYSHENEASLTGLLGAVLSK	[11] Phospho (T)	unnamed protein product [Ostreococcus tauri]	308810417	XP_003082517.1	Q00XD7	Ot13g00460
728.679	2183.02	0.17758	79.7542	29.81	DYSHENEASLTGLLGAVLSK	[3] Phospho (ST)	unnamed protein product [Ostreococcus tauri]	308810417	XP_003082517.1	Q00XD7	Ot13g00460
728.679	2183.02	0.18781	81.0338	41.92	DYSHENEASLTGLLGAVLSK	[9] Phospho (ST)	unnamed protein product [Ostreococcus tauri]	308810417	XP_003082517.1	Q00XD7	Ot13g00460
1092.51	2183.01	3.00931	79.7228	62.66	DYSHENEASLTGLLGAVLSK	[9] Phospho (ST)	unnamed protein product [Ostreococcus tauri]	308810417	XP_003082517.1	Q00XD7	Ot13g00460
956.355	1910.7	0.19612	48.3308	91.22	DYVAWGNESDDGSSSSR	[15] Phospho (S)	COG0740: Protease subunit of ATP-dependent Clp proteases (ISS) [Ostreococcus tauri]	308803947	XP_003079286.1	Q019I1	Ot05g01890
906.102	2715.28	1.06689	48.0271	21.85	EAAAPVNIPSNDAQNDIRKSPDSVK	[20] Phospho (S)	unnamed protein product [Ostreococcus tauri]	308811620	XP_003083118.1	Q00VN5	Ot14g03290
906.103	2715.29	0.0873	43.9341	21.14	EAAAPVNIPSNDAQNDIRKSPDSVK	[20] Phospho (ST)	unnamed protein product [Ostreococcus tauri]	308811620	XP_003083118.1	Q00VN5	Ot14g03290
585.763	1169.51	3.4119	58.3737	22.64	EAAEASAKTGR	[9] Phospho (T)	transcriptional accessory protein (ISS) [Ostreococcus tauri]	308810054	XP_003082336.1	Q00XW9	Ot12g01920
1274.23	3819.66	0.3543	52.4269	30.76	EAAILARPLTDSETEDDDEARDDDETPAPAAEGVR	[12] Phospho (ST)	membrane protein, putative (ISS) [Ostreococcus tauri]	308808964	XP_003081792.1	Q00ZG5	Ot10g03590
812.912	1623.81	1.66095	55.8702	82.24	EAAITTGLLEKSSPK	[13] Phospho (S)	putative membrane protein of ancient origin (ISS) [Ostreococcus tauri]	308803550	XP_003079088.1	Q01A30	Ot04g05710
812.913	1623.81	0.19132	51.6312	77.51	EAAITTGLLEKSSPK	[13] Phospho (S)	putative membrane protein of ancient origin (ISS) [Ostreococcus tauri]	308803550	XP_003079088.1	Q01A30	Ot04g05710
812.913	1623.81	0.44501	51.8586	46.82	EAAITTGLLEKSSPK	[13] Phospho (ST)	putative membrane protein of ancient origin (ISS) [Ostreococcus tauri]	308803550	XP_003079088.1	Q01A30	Ot04g05710
812.913	1623.81	0.0469	47.074	44.51	EAAITTGLLEKSSPK	[13] Phospho (ST)	putative membrane protein of ancient origin (ISS) [Ostreococcus tauri]	308803550	XP_003079088.1	Q01A30	Ot04g05710
1201.5	2400.99	0.36966	45.5849	83.36	EADEHASLDEEQPQEAVAEPK	[7] Phospho (S)	unnamed protein product [Ostreococcus tauri]	308800840	XP_003075201.1	Q01DY0	Ot02g05980
1201.5	2400.99	0.33852	41.5319	61.22	EADEHASLDEEQPQEAVAEPK	[7] Phospho (S)	unnamed protein product [Ostreococcus tauri]	308800840	XP_003075201.1	Q01DY0	Ot02g05980
801.339	2401	0.07135	39.2986	37.81	EADEHASLDEEQPQEAVAEPK	[7] Phospho (ST)	unnamed protein product [Ostreococcus tauri]	308800840	XP_003075201.1	Q01DY0	Ot02g05980
1201.5	2400.99	0.76867	39.2986	79.51	EADEHASLDEEQPQEAVAEPK	[7] Phospho (ST)	unnamed protein product [Ostreococcus tauri]	308800840	XP_003075201.1	Q01DY0	Ot02g05980
1585.67	4753.97	0.28862	83.2725	68.18	EAEQCVDDCAVLWDDVEELSAATKDSSDDSMQEVAISDADKK	[26] Phospho (S)	unnamed protein product [Ostreococcus tauri]	308813005	XP_003083809.1	Q00TP0	Ot17g00490
1193.5	4769.96	0.56377	75.3693	22.17	EAEQCVDDCAVLWDDVEELSAATKDSSDDSMQEVAISDADKK	[26] Phospho (ST), [31] Oxidation (M)	unnamed protein product [Ostreococcus tauri]	308813005	XP_003083809.1	Q00TP0	Ot17g00490
940.892	1879.77	0.06481	52.6476	23.26	EAETVPEYTWTATMR	[11] Phospho (T), [14] Oxidation (M)	DNA-directed RNA polymerase subunit E' (ISS) [Ostreococcus tauri]	308808622	XP_003081621.1	Q00ZY7	Ot10g01880
723.002	2165.99	0.70669	42.2458	20.88	EAEVDKVVVADANAPTSSER	[18] Phospho (ST)	putative tyrosine kinase-like (ISS) [Ostreococcus tauri]	308803901	XP_003079263.1	Q019K4	Ot05g01660
840.315	1678.62	0.4497	57.6972	61.05	EAFGDASDDDAFSPR	[7] Phospho (S)	unnamed protein product [Ostreococcus tauri]	308811270	XP_003082943.1	Q00W60	Ot14g01520
840.315	1678.61	0.04156	52.9495	74.66	EAFGDASDDDAFSPR	[7] Phospho (S)	unnamed protein product [Ostreococcus tauri]	308811270	XP_003082943.1	Q00W60	Ot14g01520
840.315	1678.62	0.76071	52.5862	66.06	EAFGDASDDDAFSPR	[7] Phospho (ST)	unnamed protein product [Ostreococcus tauri]	308811270	XP_003082943.1	Q00W60	Ot14g01520
840.315	1678.62	0.35755	50.586	74.32	EAFGDASDDDAFSPR	[7] Phospho (ST)	unnamed protein product [Ostreococcus tauri]	308811270	XP_003082943.1	Q00W60	Ot14g01520
933.651	2797.93	0.5267	64.6515	32.24	EAFSVDSDEDMDSDDDGNPFMIR	[7] Phospho (ST), [11] Oxidation (M), [13] Phospho (ST), [21] Oxidation (M)	enhancer of polycomb-like protein (ISS) [Ostreococcus tauri]	308812530	XP_003083572.1	Q00UC8	Ot16g01220
1399.97	2797.93	0.09974	64.6515	39.49	EAFSVDSDEDMDSDDDGNPFMIR	[4] Phospho (ST), [11] Oxidation (M), [13] Phospho (ST), [21] Oxidation (M)	enhancer of polycomb-like protein (ISS) [Ostreococcus tauri]	308812530	XP_003083572.1	Q00UC8	Ot16g01220
1399.97	2797.93	0.09974	64.6515	60.61	EAFSVDSDEDMDSDDDGNPFMIR	[7] Phospho (ST), [11] Oxidation (M), [13] Phospho (ST), [21] Oxidation (M)	enhancer of polycomb-like protein (ISS) [Ostreococcus tauri]	308812530	XP_003083572.1	Q00UC8	Ot16g01220
1399.97	2797.93	0.48285	61.1949	21.5	EAFSVDSDEDMDSDDDGNPFMIR	[7] Phospho (ST), [11] Oxidation (M), [13] Phospho (ST), [21] Oxidation (M)	enhancer of polycomb-like protein (ISS) [Ostreococcus tauri]	308812530	XP_003083572.1	Q00UC8	Ot16g01220
933.651	2797.93	0.49483	62.6407	50.69	EAFSVDSDEDMDSDDDGNPFMIR	[7] Phospho (ST), [11] Oxidation (M), [13] Phospho (ST), [21] Oxidation (M)	enhancer of polycomb-like protein (ISS) [Ostreococcus tauri]	308812530	XP_003083572.1	Q00UC8	Ot16g01220
655.785	1309.56	0.05449	39.6095	54.85	EALESDSPGLGR	[7] Phospho (S)	Predicted histone tail methylase containing SET domain (ISS) [Ostreococcus tauri]	308804341	XP_003079483.1	Q018N4	Ot05g03860
695.768	1389.52	0.10335	37.7385	29.91	EALESDSPGLGR	[5] Phospho (ST), [7] Phospho (ST)	Predicted histone tail methylase containing SET domain (ISS) [Ostreococcus tauri]	308804341	XP_003079483.1	Q018N4	Ot05g03860
925.387	1848.76	0.72519	51.4184	57.76	EALMGGYSVDQAEVER	[4] Oxidation (M), [8] Phospho (S)	unnamed protein product [Ostreococcus tauri]	308806800	XP_003080711.1	Q013Q0	Ot08g01400
925.387	1848.76	0.22974	46.6154	73.21	EALMGGYSVDQAEVER	[4] Oxidation (M), [8] Phospho (S)	unnamed protein product [Ostreococcus tauri]	308806800	XP_003080711.1	Q013Q0	Ot08g01400
925.386	1848.76	1.40759	46.4863	56.42	EALMGGYSVDQAEVER	[4] Oxidation (M), [8] Phospho (ST)	unnamed protein product [Ostreococcus tauri]	308806800	XP_003080711.1	Q013Q0	Ot08g01400
925.387	1848.76	0.06812	44.8307	61.87	EALMGGYSVDQAEVER	[4] Oxidation (M), [8] Phospho (ST)	unnamed protein product [Ostreococcus tauri]	308806800	XP_003080711.1	Q013Q0	Ot08g01400
744.958	2231.85	0.4632	48.9857	45.16	EAMETGEGSDAEAAAEAEAAAR	[3] Oxidation (M), [5] Phospho (T)	U3 snoRNP-associated-like protein (ISS) [Ostreococcus tauri]	308805931	XP_003080277.1	Q015I5	Ot07g01710
744.959	2231.85	0.64953	44.1241	53.6	EAMETGEGSDAEAAAEAEAAAR	[3] Oxidation (M), [9] Phospho (ST)	U3 snoRNP-associated-like protein (ISS) [Ostreococcus tauri]	308805931	XP_003080277.1	Q015I5	Ot07g01710
1116.93	2231.85	0.13611	44.093	100.66	EAMETGEGSDAEAAAEAEAAAR	[3] Oxidation (M), [5] Phospho (ST)	U3 snoRNP-associated-like protein (ISS) [Ostreococcus tauri]	308805931	XP_003080277.1	Q015I5	Ot07g01710
1116.93	2231.85	0.13611	44.093	93.7	EAMETGEGSDAEAAAEAEAAAR	[3] Oxidation (M), [9] Phospho (ST)	U3 snoRNP-associated-like protein (ISS) [Ostreococcus tauri]	308805931	XP_003080277.1	Q015I5	Ot07g01710
744.958	2231.85	0.40002	42.6227	69.81	EAMETGEGSDAEAAAEAEAAAR	[3] Oxidation (M), [9] Phospho (ST)	U3 snoRNP-associated-like protein (ISS) [Ostreococcus tauri]	308805931	XP_003080277.1	Q015I5	Ot07g01710
1116.93	2231.85	0.29453	42.6454	110.22	EAMETGEGSDAEAAAEAEAAAR	[3] Oxidation (M), [9] Phospho (ST)	U3 snoRNP-associated-like protein (ISS) [Ostreococcus tauri]	308805931	XP_003080277.1	Q015I5	Ot07g01710
617.789	1233.56	0.14526	29.1021	25.8	EAQSPVTPTPK	[4] Phospho (S)	intersectin 1 isoform ITSN-s (ISS) [Ostreococcus tauri]	308804159	XP_003079392.1	Q018X5	Ot05g02950
1022.9	2043.79	0.44231	54.5964	67.93	EASASVSFSEDANSSDSFK	[7] Phospho (S)| [5] Phospho (S)	HCF106 protein precursor, chloroplast-maize (ISS) [Ostreococcus tauri]	308805292	XP_003079958.1	Q016Q7	Ot06g03430
1038.88	2075.74	2.82024	33.807	98.31	EASESEEEEEEEESAGAR	[3] Phospho (S)	myb family transcription factor (ISS) [Ostreococcus tauri]	308803925	XP_003079275.1	Q019J2	Ot05g01780
1078.86	2155.7	0.19953	32.6241	80.99	EASESEEEEEEEESAGAR	[3] Phospho (ST), [5] Phospho (ST)	myb family transcription factor (ISS) [Ostreococcus tauri]	308803925	XP_003079275.1	Q019J2	Ot05g01780
1038.88	2075.74	3.8856	31.6127	87.64	EASESEEEEEEEESAGAR	[3] Phospho (ST)	myb family transcription factor (ISS) [Ostreococcus tauri]	308803925	XP_003079275.1	Q019J2	Ot05g01780
1078.86	2155.7	0.36095	31.1708	70.5	EASESEEEEEEEESAGAR	[3] Phospho (ST), [5] Phospho (ST)	myb family transcription factor (ISS) [Ostreococcus tauri]	308803925	XP_003079275.1	Q019J2	Ot05g01780
939.351	1876.69	0.2782	50.9389	64.27	EASGDADEEDLDAEFGK	[3] Phospho (ST)	protein synthesis initiation factor eIF2 beta (ISS) [Ostreococcus tauri]	308810248	XP_003082433.1	Q00XM2	Ot12g02870
1003.4	2004.78	0.19621	50.945	34.94	EASGDADEEDLDAEFGKK	[3] Phospho (S)	protein synthesis initiation factor eIF2 beta (ISS) [Ostreococcus tauri]	308810248	XP_003082433.1	Q00XM2	Ot12g02870
1003.4	2004.78	0.41378	48.5094	33.88	EASGDADEEDLDAEFGKK	[3] Phospho (ST)	protein synthesis initiation factor eIF2 beta (ISS) [Ostreococcus tauri]	308810248	XP_003082433.1	Q00XM2	Ot12g02870
960.367	1918.72	0.17226	80.2498	49.15	EASMDSMMEYFNTVGK	[3] Phospho (S)	Predicted RNA-binding protein (ISS) [Ostreococcus tauri]	308799517	XP_003074539.1	Q01FV4	Ot01g04760
984.359	1966.7	0.2942	47.9136	53.36	EASMDSMMEYFNTVGK	[3] Phospho (S), [4] Oxidation (M), [7] Oxidation (M), [8] Oxidation (M)	Predicted RNA-binding protein (ISS) [Ostreococcus tauri]	308799517	XP_003074539.1	Q01FV4	Ot01g04760
984.359	1966.7	0.01234	47.6	50.81	EASMDSMMEYFNTVGK	[3] Phospho (ST), [4] Oxidation (M), [7] Oxidation (M), [8] Oxidation (M)	Predicted RNA-binding protein (ISS) [Ostreococcus tauri]	308799517	XP_003074539.1	Q01FV4	Ot01g04760
984.359	1966.7	0.07562	45.7218	54.88	EASMDSMMEYFNTVGK	[3] Phospho (ST), [4] Oxidation (M), [7] Oxidation (M), [8] Oxidation (M)	Predicted RNA-binding protein (ISS) [Ostreococcus tauri]	308799517	XP_003074539.1	Q01FV4	Ot01g04760
615.747	1229.48	0.14679	70.5495	24.77	EAWLSEMER	[5] Phospho (S)	predicted protein [Ostreococcus lucimarinus CCE9901]	145345393	XP_001417197.1	A4RVS3	OSTLU_31079
602.741	1203.47	0.00724	49.7928	24.09	ECATMLDLR	[4] Phospho (T), [5] Oxidation (M)	Peroxisomal long-chain acyl-CoA transporter, ABC superfamily (ISS) [Ostreococcus tauri]	308809229	XP_003081924.1	Q00Z32	Ot11g01220
764.289	1526.56	0.08823	25.1252	22.81	EDANASDSDDRPR	[8] Phospho (S)	Global transcriptional regulator, cell division control protein (ISS) [Ostreococcus tauri]	308810086	XP_003082352.1	Q00XV3	Ot12g02060
764.288	1526.56	1.17247	19.3793	24.81	EDANASDSDDRPR	[6] Phospho (ST)	Global transcriptional regulator, cell division control protein (ISS) [Ostreococcus tauri]	308810086	XP_003082352.1	Q00XV3	Ot12g02060
764.288	1526.56	0.49581	17.8573	20.17	EDANASDSDDRPR	[6] Phospho (ST)	Global transcriptional regulator, cell division control protein (ISS) [Ostreococcus tauri]	308810086	XP_003082352.1	Q00XV3	Ot12g02060
509.861	1526.56	0.73135	17.8573	38.33	EDANASDSDDRPR	[6] Phospho (ST)	Global transcriptional regulator, cell division control protein (ISS) [Ostreococcus tauri]	308810086	XP_003082352.1	Q00XV3	Ot12g02060
764.289	1526.56	0.37908	18.9126	25	EDANASDSDDRPR	[6] Phospho (ST)	Global transcriptional regulator, cell division control protein (ISS) [Ostreococcus tauri]	308810086	XP_003082352.1	Q00XV3	Ot12g02060
980.366	1958.72	0.05849	38.0147	41.89	EDDGYVSDGEAETHAER	[7] Phospho (S)	unnamed protein product [Ostreococcus tauri]	308805723	XP_003080173.1	Q015T9	Ot07g00670
653.913	1958.72	0.39743	36.7635	47.8	EDDGYVSDGEAETHAER	[7] Phospho (ST)	unnamed protein product [Ostreococcus tauri]	308805723	XP_003080173.1	Q015T9	Ot07g00670
980.365	1958.72	0.18625	36.7635	73.93	EDDGYVSDGEAETHAER	[7] Phospho (ST)	unnamed protein product [Ostreococcus tauri]	308805723	XP_003080173.1	Q015T9	Ot07g00670
980.366	1958.72	0.00533	35.2516	67.37	EDDGYVSDGEAETHAER	[7] Phospho (ST)	unnamed protein product [Ostreococcus tauri]	308805723	XP_003080173.1	Q015T9	Ot07g00670
653.913	1958.72	0.44264	35.2516	52.96	EDDGYVSDGEAETHAER	[7] Phospho (ST)	unnamed protein product [Ostreococcus tauri]	308805723	XP_003080173.1	Q015T9	Ot07g00670
1459.1	2916.18	0.84574	67.1979	100.66	EDLAALEKDYEEVGASSAAEGFEDEY	[17] Phospho (ST)	TBA_CHLVU Tubulin alpha chain (ISS) [Ostreococcus tauri]	308809950	XP_003082284.1	Q00Y21	Ot12g01390
973.072	2916.19	6.14831	67.1979	59.86	EDLAALEKDYEEVGASSAAEGFEDEY	[17] Phospho (ST)	TBA_CHLVU Tubulin alpha chain (ISS) [Ostreococcus tauri]	308809950	XP_003082284.1	Q00Y21	Ot12g01390
641.273	1280.53	1.70183	41.6307	47.79	EDLDAIEGSPR	[9] Phospho (ST)	unnamed protein product [Ostreococcus tauri]	308812189	XP_003083402.1	Q00UU9	Ot15g02590
868.927	1735.84	0.59242	72.5423	27.82	EDSSPTAVVPVSSLLR	[4] Phospho (S)	Phosphatidylinositol 4-kinase (ISS) [Ostreococcus tauri]	308805953	XP_003080288.1	Q015H4	Ot07g01820
868.926	1735.84	0.70886	66.7435	29.53	EDSSPTAVVPVSSLLR	[3] Phospho (ST)	Phosphatidylinositol 4-kinase (ISS) [Ostreococcus tauri]	308805953	XP_003080288.1	Q015H4	Ot07g01820
868.926	1735.84	0.70886	66.7435	33.23	EDSSPTAVVPVSSLLR	[4] Phospho (ST)	Phosphatidylinositol 4-kinase (ISS) [Ostreococcus tauri]	308805953	XP_003080288.1	Q015H4	Ot07g01820
868.927	1735.84	0.02638	63.3711	28.04	EDSSPTAVVPVSSLLR	[4] Phospho (ST)	Phosphatidylinositol 4-kinase (ISS) [Ostreococcus tauri]	308805953	XP_003080288.1	Q015H4	Ot07g01820
1015.1	3042.29	0.31872	56.3223	43.76	EDVHDADSEFFGDTNGSASPRPSVTPTK	[19] Phospho (S)	from A. thaliana. (ISS) [Ostreococcus tauri]	308802862	XP_003078744.1	Q01B23	Ot04g02260
1015.1	3042.29	0.70511	52.5129	36.03	EDVHDADSEFFGDTNGSASPRPSVTPTK	[19] Phospho (ST)	from A. thaliana. (ISS) [Ostreococcus tauri]	308802862	XP_003078744.1	Q01B23	Ot04g02260
1015.1	3042.29	0.70511	52.5129	31.71	EDVHDADSEFFGDTNGSASPRPSVTPTK	[23] Phospho (ST)	from A. thaliana. (ISS) [Ostreococcus tauri]	308802862	XP_003078744.1	Q01B23	Ot04g02260
1015.1	3042.28	1.34448	50.1831	37.61	EDVHDADSEFFGDTNGSASPRPSVTPTK	[19] Phospho (ST)	from A. thaliana. (ISS) [Ostreococcus tauri]	308802862	XP_003078744.1	Q01B23	Ot04g02260
994.889	1987.76	0.17252	29.2241	35.62	EDVTAEEDSSEGNENRK	[10] Phospho (S)	Transporter, ABC superfamily (Breast cancer resistance protein) (ISS) [Ostreococcus tauri]	308811366	XP_003082991.1	Q00W12	Ot14g02000
994.889	1987.76	0.59556	24.2174	45.57	EDVTAEEDSSEGNENRK	[10] Phospho (ST)	Transporter, ABC superfamily (Breast cancer resistance protein) (ISS) [Ostreococcus tauri]	308811366	XP_003082991.1	Q00W12	Ot14g02000
1111.83	3332.46	0.32985	73.2276	83.27	EEDERAEGDLELGTPEPEEPNPLALDNFK	[14] Phospho (T)	putative RNA helicase (ISS) [Ostreococcus tauri]	308802996	XP_003078811.1	Q01AV7	Ot04g02930
1111.83	3332.46	0.21483	68.5332	65.71	EEDERAEGDLELGTPEPEEPNPLALDNFK	[14] Phospho (ST)	putative RNA helicase (ISS) [Ostreococcus tauri]	308802996	XP_003078811.1	Q01AV7	Ot04g02930
1111.83	3332.46	0.64801	66.4704	77.95	EEDERAEGDLELGTPEPEEPNPLALDNFK	[14] Phospho (ST)	putative RNA helicase (ISS) [Ostreococcus tauri]	308802996	XP_003078811.1	Q01AV7	Ot04g02930
873.656	2617.95	2.07277	32.0371	25.47	EEETGADEGAEDDSEDEDDGIRR	[14] Phospho (ST)	glycine-rich protein (ISS) [Ostreococcus tauri]	308810405	XP_003082511.1	Q00XE3	Ot13g00400
711.299	2130.87	0.2171	40.9144	38.87	EESDDPPRPVTPPDDTER	[11] Phospho (T)	Non-Canonical UBiquitin Conjugating Enzyme 1 (ISS) [Ostreococcus tauri]	308805048	XP_003079836.1	Q017C9	Ot06g02230
711.3	2130.88	1.71792	34.6958	42.79	EESDDPPRPVTPPDDTER	[11] Phospho (ST)	Non-Canonical UBiquitin Conjugating Enzyme 1 (ISS) [Ostreococcus tauri]	308805048	XP_003079836.1	Q017C9	Ot06g02230
1036.87	2071.73	0.67044	53.2228	37.38	EETAEASSDEDIFADAGR	[7] Phospho (ST), [8] Phospho (ST)	IK cytokine down-regulator of HLA class II (ISS) [Ostreococcus tauri]	308802680	XP_003078653.1	Q01BB3	Ot04g01350
1111.99	2221.96	0.48769	58.5814	80.75	EEVLDTDVDDSPQVTEVPR	[11] Phospho (S)	unnamed protein product [Ostreococcus tauri]	308801311	XP_003077969.1	Q01D94	Ot03g00570
1027.12	3078.35	2.18789	76.3541	45.25	EEVREDGVPTPPPSPPPFESLFPDQR	[10] Phospho (T), [14] Phospho (S)	unnamed protein product [Ostreococcus tauri]	308798653	XP_003074106.1	Q01H36	Ot01g00470
1000.46	2998.36	3.42737	70.6172	27.99	EEVREDGVPTPPPSPPPFESLFPDQR	[14] Phospho (ST)	unnamed protein product [Ostreococcus tauri]	308798653	XP_003074106.1	Q01H36	Ot01g00470
1027.12	3078.35	1.41797	69.1703	41.03	EEVREDGVPTPPPSPPPFESLFPDQR	[10] Phospho (ST), [14] Phospho (ST)	unnamed protein product [Ostreococcus tauri]	308798653	XP_003074106.1	Q01H36	Ot01g00470
868.725	2603.15	0.32291	65.3832	42.43	EFLNEDTIGYAVGHNATTTDVTR	[19] Phospho (T)	Kv3.1 potassium channel (ISS) [Ostreococcus tauri]	308810379	XP_003082498.1	Q00XF6	Ot13g00270
868.726	2603.15	0.25024	58.9887	40.77	EFLNEDTIGYAVGHNATTTDVTR	[18] Phospho (ST)	Kv3.1 potassium channel (ISS) [Ostreococcus tauri]	308810379	XP_003082498.1	Q00XF6	Ot13g00270
987.449	1972.88	0.52518	77.5319	54.89	EFLNTSPETEDVPLFR	[6] Phospho (S)	putative CTR1-like protein kinase (ISS) [Ostreococcus tauri]	308809173	XP_003081896.1	Q00Z60	Ot11g00940
987.449	1972.88	0.30796	72.1793	62.49	EFLNTSPETEDVPLFR	[6] Phospho (ST)	putative CTR1-like protein kinase (ISS) [Ostreococcus tauri]	308809173	XP_003081896.1	Q00Z60	Ot11g00940
987.449	1972.88	0.93089	69.0897	56.16	EFLNTSPETEDVPLFR	[6] Phospho (ST)	putative CTR1-like protein kinase (ISS) [Ostreococcus tauri]	308809173	XP_003081896.1	Q00Z60	Ot11g00940
658.635	1972.88	0.56884	70.1964	27.07	EFLNTSPETEDVPLFR	[6] Phospho (ST)	putative CTR1-like protein kinase (ISS) [Ostreococcus tauri]	308809173	XP_003081896.1	Q00Z60	Ot11g00940
768.662	2302.96	0.64006	77.9323	43.75	EFLVDEYDSSAEHAVEDLR	[9] Phospho (S)	putative helicase; 55525-51977 (ISS) [Ostreococcus tauri]	308812971	XP_003083792.1	Q00TQ7	Ot17g00320
768.662	2302.96	0.76371	73.7228	21.36	EFLVDEYDSSAEHAVEDLR	[10] Phospho (ST)	putative helicase; 55525-51977 (ISS) [Ostreococcus tauri]	308812971	XP_003083792.1	Q00TQ7	Ot17g00320
1152.49	2302.97	1.01855	73.781	22.64	EFLVDEYDSSAEHAVEDLR	[10] Phospho (ST)	putative helicase; 55525-51977 (ISS) [Ostreococcus tauri]	308812971	XP_003083792.1	Q00TQ7	Ot17g00320
1152.49	2302.96	0.75996	71.5502	58.87	EFLVDEYDSSAEHAVEDLR	[9] Phospho (ST)	putative helicase; 55525-51977 (ISS) [Ostreococcus tauri]	308812971	XP_003083792.1	Q00TQ7	Ot17g00320
768.662	2302.96	0.38795	71.5502	35.7	EFLVDEYDSSAEHAVEDLR	[9] Phospho (ST)	putative helicase; 55525-51977 (ISS) [Ostreococcus tauri]	308812971	XP_003083792.1	Q00TQ7	Ot17g00320
768.662	2302.96	0.48381	70.8006	22.12	EFLVDEYDSSAEHAVEDLR	[10] Phospho (ST)	putative helicase; 55525-51977 (ISS) [Ostreococcus tauri]	308812971	XP_003083792.1	Q00TQ7	Ot17g00320
945.348	1888.68	0.21557	65.089	42.44	EFSDDDSEGEFVVVR	[3] Phospho (S), [7] Phospho (S)	unnamed protein product [Ostreococcus tauri]	308809948	XP_003082283.1	Q00Y22	Ot12g01380
905.367	1808.72	2.95091	65.0658	51.22	EFSDDDSEGEFVVVR	[3] Phospho (S)| [7] Phospho (S)	unnamed protein product [Ostreococcus tauri]	308809948	XP_003082283.1	Q00Y22	Ot12g01380
905.364	1808.71	0.24285	60.0686	50.12	EFSDDDSEGEFVVVR	[3] Phospho (S)	unnamed protein product [Ostreococcus tauri]	308809948	XP_003082283.1	Q00Y22	Ot12g01380
945.349	1888.68	1.64649	59.6237	43.72	EFSDDDSEGEFVVVR	[3] Phospho (ST), [7] Phospho (ST)	unnamed protein product [Ostreococcus tauri]	308809948	XP_003082283.1	Q00Y22	Ot12g01380
905.365	1808.72	1.10881	57.8644	36.93	EFSDDDSEGEFVVVR	[3] Phospho (ST)	unnamed protein product [Ostreococcus tauri]	308809948	XP_003082283.1	Q00Y22	Ot12g01380
905.366	1808.72	1.40918	56.5681	35.27	EFSDDDSEGEFVVVR	[7] Phospho (ST)	unnamed protein product [Ostreococcus tauri]	308809948	XP_003082283.1	Q00Y22	Ot12g01380
945.349	1888.68	1.05199	57.6135	42.35	EFSDDDSEGEFVVVR	[3] Phospho (ST), [7] Phospho (ST)	unnamed protein product [Ostreococcus tauri]	308809948	XP_003082283.1	Q00Y22	Ot12g01380
897.385	1792.76	2.11612	43.4832	53.77	EGDASAIGSPEEPTTPR	[9] Phospho (S)	protein kinase Wee1 (IC) [Ostreococcus tauri]	308808382	XP_003081501.1	Q010K9	Ot10g00660
897.384	1792.75	0.63755	38.7714	50.99	EGDASAIGSPEEPTTPR	[9] Phospho (S)	protein kinase Wee1 (IC) [Ostreococcus tauri]	308808382	XP_003081501.1	Q010K9	Ot10g00660
878.849	1755.68	0.01525	41.5433	59.88	EGEEEGEIADASDVAR	[12] Phospho (ST)	U1 snRNP complex, subunit SNU71 and related PWI-motif proteins (ISS) [Ostreococcus tauri]	308811773	XP_003083194.1	Q00VF8	Ot15g00510
878.852	1755.69	3.01713	39.9973	41.95	EGEEEGEIADASDVAR	[12] Phospho (ST)	U1 snRNP complex, subunit SNU71 and related PWI-motif proteins (ISS) [Ostreococcus tauri]	308811773	XP_003083194.1	Q00VF8	Ot15g00510
428.197	854.379	0.3817	41.6662	25.38	EGELSIK	[5] Phospho (S)	unnamed protein product [Ostreococcus tauri]	308813223	XP_003083918.1	Q00TD1	Ot17g01580
428.197	854.379	0.2532	40.7204	24.18	EGELSIK	[5] Phospho (ST)	unnamed protein product [Ostreococcus tauri]	308813223	XP_003083918.1	Q00TD1	Ot17g01580
944.381	1886.75	0.03934	25.443	79.39	EGGGATSMQSGSGSAPASPR	[8] Oxidation (M), [18] Phospho (S)	MYBY1 protein (ISS) [Ostreococcus tauri]	308810345	XP_003082481.1	Q00XH3	Ot13g00100
944.379	1886.74	1.23827	21.56	57.66	EGGGATSMQSGSGSAPASPR	[8] Oxidation (M), [18] Phospho (ST)	MYBY1 protein (ISS) [Ostreococcus tauri]	308810345	XP_003082481.1	Q00XH3	Ot13g00100
944.378	1886.74	2.62597	20.915	58.75	EGGGATSMQSGSGSAPASPR	[8] Oxidation (M), [18] Phospho (ST)	MYBY1 protein (ISS) [Ostreococcus tauri]	308810345	XP_003082481.1	Q00XH3	Ot13g00100
1011.84	2021.66	1.05073	51.9767	30.93	EGMWQYGDVDSDSDADH	[3] Oxidation (M), [13] Phospho (S)	tudor domain-containing protein / nuclease family protein (ISS) [Ostreococcus tauri]	308811975	XP_003083295.1		Ot15g01510
1011.84	2021.66	0.14441	47.2981	54.25	EGMWQYGDVDSDSDADH	[3] Oxidation (M), [13] Phospho (S)	tudor domain-containing protein / nuclease family protein (ISS) [Ostreococcus tauri]	308811975	XP_003083295.1		Ot15g01510
1051.82	2101.63	0.56668	46.1777	26.53	EGMWQYGDVDSDSDADH	[3] Oxidation (M), [11] Phospho (ST), [13] Phospho (ST)	tudor domain-containing protein / nuclease family protein (ISS) [Ostreococcus tauri]	308811975	XP_003083295.1		Ot15g01510
1051.82	2101.63	0.32998	44.1917	45.64	EGMWQYGDVDSDSDADH	[3] Oxidation (M), [11] Phospho (ST), [13] Phospho (ST)	tudor domain-containing protein / nuclease family protein (ISS) [Ostreococcus tauri]	308811975	XP_003083295.1		Ot15g01510
983.387	1964.76	1.00996	46.4324	51.09	EGSADDGDACPLDLHASR	[3] Phospho (ST)	alpha glucosidase II (ISS) [Ostreococcus tauri]	308807074	XP_003080848.1	Q013B4	Ot08g02780
655.926	1964.76	0.2765	44.5709	26.53	EGSADDGDACPLDLHASR	[3] Phospho (ST)	alpha glucosidase II (ISS) [Ostreococcus tauri]	308807074	XP_003080848.1	Q013B4	Ot08g02780
866.337	1730.66	2.15048	43.0958	37.3	EGSDTPVSAPPMNAAK	[3] Phospho (S), [5] Phospho (T)	R1_CITRE Alpha-glucan water dikinase, chloroplast precursor (ISS) [Ostreococcus tauri]	308806678	XP_003080650.1	Q013W1	Ot08g00790
834.354	1666.69	1.10004	36.3125	24.56	EGSDTPVSAPPMNAAK	[3] Phospho (S), [12] Oxidation (M)	R1_CITRE Alpha-glucan water dikinase, chloroplast precursor (ISS) [Ostreococcus tauri]	308806678	XP_003080650.1	Q013W1	Ot08g00790
834.352	1666.69	1.42428	32.4281	29.71	EGSDTPVSAPPMNAAK	[3] Phospho (S), [12] Oxidation (M)	R1_CITRE Alpha-glucan water dikinase, chloroplast precursor (ISS) [Ostreococcus tauri]	308806678	XP_003080650.1	Q013W1	Ot08g00790
834.351	1666.69	1.49632	31.4985	22.11	EGSDTPVSAPPMNAAK	[3] Phospho (ST), [12] Oxidation (M)	R1_CITRE Alpha-glucan water dikinase, chloroplast precursor (ISS) [Ostreococcus tauri]	308806678	XP_003080650.1	Q013W1	Ot08g00790
874.333	1746.65	3.16343	26.7548	26.14	EGSDTPVSAPPMNAAK	[3] Phospho (ST), [5] Phospho (ST), [12] Oxidation (M)	R1_CITRE Alpha-glucan water dikinase, chloroplast precursor (ISS) [Ostreococcus tauri]	308806678	XP_003080650.1	Q013W1	Ot08g00790
1002.95	2003.88	0.13426	58.0101	64.6	EGSILGSVMSEADSQTGLK	[9] Oxidation (M), [14] Phospho (S)	unnamed protein product [Ostreococcus tauri]	308812860	XP_003083737.1	Q00TW3	Ot16g02880
1002.95	2003.88	0.63702	57.6675	65.61	EGSILGSVMSEADSQTGLK	[9] Oxidation (M), [14] Phospho (ST)	unnamed protein product [Ostreococcus tauri]	308812860	XP_003083737.1	Q00TW3	Ot16g02880
1002.95	2003.88	1.15367	58.3346	32.27	EGSILGSVMSEADSQTGLK	[9] Oxidation (M), [16] Phospho (ST)	unnamed protein product [Ostreococcus tauri]	308812860	XP_003083737.1	Q00TW3	Ot16g02880
1002.95	2003.88	0.93015	55.9052	57.71	EGSILGSVMSEADSQTGLK	[9] Oxidation (M), [14] Phospho (ST)	unnamed protein product [Ostreococcus tauri]	308812860	XP_003083737.1	Q00TW3	Ot16g02880
1042.93	2083.85	1.94892	55.9052	30.65	EGSILGSVMSEADSQTGLK	[9] Oxidation (M), [10] Phospho (ST), [14] Phospho (ST)	unnamed protein product [Ostreococcus tauri]	308812860	XP_003083737.1	Q00TW3	Ot16g02880
830.379	2488.11	0.30371	55.5285	40.77	EGSILGSVMSEADSQTGLKGSSPR	[9] Oxidation (M), [16] Phospho (ST)	unnamed protein product [Ostreococcus tauri]	308812860	XP_003083737.1	Q00TW3	Ot16g02880
632.808	1263.6	0.22326	84.0685	24.39	EGSWLNLLPR	[3] Phospho (S)	Myosin class II heavy chain (ISS) [Ostreococcus tauri]	308812095	XP_003083355.1	Q00UZ6	Ot15g02120
477.232	952.449	0.20174	32.042	26.55	EGTGRVVR	[3] Phospho (T)	predicted protein [Ostreococcus lucimarinus CCE9901]	145346929	XP_001417934.1	A4RX55	OSTLU_49527
794.299	1586.58	0.16176	17.2636	48.54	EGTTRDDDAADDAR	[4] Phospho (ST)	unnamed protein product [Ostreococcus tauri]	308810927	XP_003082772.1	Q00WN2	Ot13g03010
529.869	1586.58	0.31409	20.4203	33.3	EGTTRDDDAADDAR	[3] Phospho (ST)	unnamed protein product [Ostreococcus tauri]	308810927	XP_003082772.1	Q00WN2	Ot13g03010
529.869	1586.58	0.51008	17.2636	28.23	EGTTRDDDAADDAR	[4] Phospho (ST)	unnamed protein product [Ostreococcus tauri]	308810927	XP_003082772.1	Q00WN2	Ot13g03010
768.847	1535.68	0.32572	68.2498	23.9	EIKFEFDTVDTL	[8] Phospho (ST)	ribulose-1,5-bisphosphate carboxylase/oxygenase large subunit [Ostreococcus tauri]	113170470	YP_717262.1	S5PVT9	OstapCp59
1368.57	2735.12	0.03442	59.7553	72.8	EISYVTNDDESEEEENADEVIVK	[11] Phospho (S)	Global transcriptional regulator, cell division control protein (ISS) [Ostreococcus tauri]	308810086	XP_003082352.1	Q00XV3	Ot12g02060
1368.57	2735.12	0.55762	54.9176	101.74	EISYVTNDDESEEEENADEVIVK	[11] Phospho (S)	Global transcriptional regulator, cell division control protein (ISS) [Ostreococcus tauri]	308810086	XP_003082352.1	Q00XV3	Ot12g02060
1368.57	2735.12	0.17239	54.8071	86.17	EISYVTNDDESEEEENADEVIVK	[11] Phospho (ST)	Global transcriptional regulator, cell division control protein (ISS) [Ostreococcus tauri]	308810086	XP_003082352.1	Q00XV3	Ot12g02060
912.715	2735.12	0.52513	54.8071	41.77	EISYVTNDDESEEEENADEVIVK	[11] Phospho (ST)	Global transcriptional regulator, cell division control protein (ISS) [Ostreococcus tauri]	308810086	XP_003082352.1	Q00XV3	Ot12g02060
912.715	2735.12	0.52513	54.8071	54.92	EISYVTNDDESEEEENADEVIVK	[6] Phospho (ST)	Global transcriptional regulator, cell division control protein (ISS) [Ostreococcus tauri]	308810086	XP_003082352.1	Q00XV3	Ot12g02060
1368.57	2735.12	0.32149	53.0642	97.19	EISYVTNDDESEEEENADEVIVK	[11] Phospho (ST)	Global transcriptional regulator, cell division control protein (ISS) [Ostreococcus tauri]	308810086	XP_003082352.1	Q00XV3	Ot12g02060
912.715	2735.12	0.82603	53.1067	54.06	EISYVTNDDESEEEENADEVIVK	[6] Phospho (ST)	Global transcriptional regulator, cell division control protein (ISS) [Ostreococcus tauri]	308810086	XP_003082352.1	Q00XV3	Ot12g02060
667.815	1333.62	0.32342	42.7483	37.27	EITSPVPSEAPK	[4] Phospho (S)	unnamed protein product [Ostreococcus tauri]	308802295	XP_003078461.1	Q01BV6	Ot03g05510
667.816	1333.62	0.13357	38.0438	38.59	EITSPVPSEAPK	[4] Phospho (S)	unnamed protein product [Ostreococcus tauri]	308802295	XP_003078461.1	Q01BV6	Ot03g05510
667.816	1333.62	0.47743	37.5007	41.21	EITSPVPSEAPK	[4] Phospho (ST)	unnamed protein product [Ostreococcus tauri]	308802295	XP_003078461.1	Q01BV6	Ot03g05510
667.816	1333.62	0.10631	36.008	41.17	EITSPVPSEAPK	[4] Phospho (ST)	unnamed protein product [Ostreococcus tauri]	308802295	XP_003078461.1	Q01BV6	Ot03g05510
945.007	2832	0.24704	88.2167	51.18	EKGLFLDDSDSDDDGDNPAADFEW	[9] Phospho (S), [11] Phospho (S)	unnamed protein product [Ostreococcus tauri]	308805795	XP_003080209.1	Q015Q3	Ot07g01030
918.352	2752.03	0.02731	85.351	53.95	EKGLFLDDSDSDDDGDNPAADFEW	[11] Phospho (S)	unnamed protein product [Ostreococcus tauri]	308805795	XP_003080209.1	Q015Q3	Ot07g01030
1377.02	2752.03	0.64511	80.7735	28.32	EKGLFLDDSDSDDDGDNPAADFEW	[11] Phospho (ST)	unnamed protein product [Ostreococcus tauri]	308805795	XP_003080209.1	Q015Q3	Ot07g01030
1417.01	2832	0.99875	83.4654	32.09	EKGLFLDDSDSDDDGDNPAADFEW	[9] Phospho (ST), [11] Phospho (ST)	unnamed protein product [Ostreococcus tauri]	308805795	XP_003080209.1	Q015Q3	Ot07g01030
945.008	2832	0.47891	81.1419	45.52	EKGLFLDDSDSDDDGDNPAADFEW	[9] Phospho (ST), [11] Phospho (ST)	unnamed protein product [Ostreococcus tauri]	308805795	XP_003080209.1	Q015Q3	Ot07g01030
1377.02	2752.03	0.71919	78.4854	41.39	EKGLFLDDSDSDDDGDNPAADFEW	[11] Phospho (ST)	unnamed protein product [Ostreococcus tauri]	308805795	XP_003080209.1	Q015Q3	Ot07g01030
1417.01	2832	0.03842	81.0939	45.59	EKGLFLDDSDSDDDGDNPAADFEW	[9] Phospho (ST), [11] Phospho (ST)	unnamed protein product [Ostreococcus tauri]	308805795	XP_003080209.1	Q015Q3	Ot07g01030
939.061	2814.16	0.06243	40.5296	73.15	EKIAAGEDSEEEGGVDAEEAEAKDEK	[9] Phospho (ST)	unnamed protein product [Ostreococcus tauri]	308801597	XP_003078112.1	Q01CV1	Ot03g02000
939.061	2814.16	0.41256	37.9194	68.71	EKIAAGEDSEEEGGVDAEEAEAKDEK	[9] Phospho (ST)	unnamed protein product [Ostreococcus tauri]	308801597	XP_003078112.1	Q01CV1	Ot03g02000
1010.9	2019.78	1.00609	41.5746	97.22	EKMQAAEGVVMSVDEGDN	[3] Oxidation (M), [11] Oxidation (M), [12] Phospho (S)	30S ribosomal protein S1 (ISS) [Ostreococcus tauri]	308801060	XP_003075311.1	Q01DM0	Ot02g07080
1010.9	2019.78	0.03315	37.3797	89.99	EKMQAAEGVVMSVDEGDN	[3] Oxidation (M), [11] Oxidation (M), [12] Phospho (S)	30S ribosomal protein S1 (ISS) [Ostreococcus tauri]	308801060	XP_003075311.1	Q01DM0	Ot02g07080
1010.9	2019.78	0.22295	37.0837	81.07	EKMQAAEGVVMSVDEGDN	[3] Oxidation (M), [11] Oxidation (M), [12] Phospho (ST)	30S ribosomal protein S1 (ISS) [Ostreococcus tauri]	308801060	XP_003075311.1	Q01DM0	Ot02g07080
1010.9	2019.78	0.05804	35.2516	98.16	EKMQAAEGVVMSVDEGDN	[3] Oxidation (M), [11] Oxidation (M), [12] Phospho (ST)	30S ribosomal protein S1 (ISS) [Ostreococcus tauri]	308801060	XP_003075311.1	Q01DM0	Ot02g07080
674.268	2019.78	0.46503	35.2516	76.84	EKMQAAEGVVMSVDEGDN	[3] Oxidation (M), [11] Oxidation (M), [12] Phospho (ST)	30S ribosomal protein S1 (ISS) [Ostreococcus tauri]	308801060	XP_003075311.1	Q01DM0	Ot02g07080
1144.16	3429.45	0.22739	71.1696	55.91	EKPAEVEEVFETVEDSDDVPIEEEASSDAR	[16] Phospho (S)	Putative fructose-6-phosphate aldolase (ISS) [Ostreococcus tauri]	308801461	XP_003078044.1	Q01D19	Ot03g01320
1144.16	3429.45	0.00055	61.9668	74.35	EKPAEVEEVFETVEDSDDVPIEEEASSDAR	[12] Phospho (ST)	Putative fructose-6-phosphate aldolase (ISS) [Ostreococcus tauri]	308801461	XP_003078044.1	Q01D19	Ot03g01320
1144.16	3429.46	1.90566	64.8725	84.01	EKPAEVEEVFETVEDSDDVPIEEEASSDAR	[16] Phospho (ST)	Putative fructose-6-phosphate aldolase (ISS) [Ostreococcus tauri]	308801461	XP_003078044.1	Q01D19	Ot03g01320
659.974	1976.9	0.34443	44.7122	25.67	EKPLAGDMSKTMVPFSK	[8] Oxidation (M), [11] Phospho (ST), [12] Oxidation (M)	ABC transporter C family protein (ISS) [Ostreococcus tauri]	308801203	XP_003077915.1	Q01DE8	Ot03g00030
782.34	2344	5.57187	66.6594	31.18	EKSEEDLEVDLDPAQYTAGR	[3] Phospho (S)	lysyl-tRNA synthetase (ISS) [Ostreococcus tauri]	308811402	XP_003083009.1	Q00VZ4	Ot14g02180
782.345	2344.01	0.86972	59.636	43.12	EKSEEDLEVDLDPAQYTAGR	[3] Phospho (ST)	lysyl-tRNA synthetase (ISS) [Ostreococcus tauri]	308811402	XP_003083009.1	Q00VZ4	Ot14g02180
813.393	1624.77	0.21892	59.3974	30.17	EKSVDDAELIATVR	[3] Phospho (S)	RelA/SpoT domain-containing protein / calcium-binding EF-hand family protein (ISS) [Ostreococcus tauri]	308801443	XP_003078035.1		Ot03g01230
542.598	1624.77	0.24072	55.1929	27.16	EKSVDDAELIATVR	[3] Phospho (S)	RelA/SpoT domain-containing protein / calcium-binding EF-hand family protein (ISS) [Ostreococcus tauri]	308801443	XP_003078035.1		Ot03g01230
542.598	1624.77	0.00461	52.5472	55.38	EKSVDDAELIATVR	[3] Phospho (ST)	RelA/SpoT domain-containing protein / calcium-binding EF-hand family protein (ISS) [Ostreococcus tauri]	308801443	XP_003078035.1		Ot03g01230
813.393	1624.77	0.48424	52.5472	58.67	EKSVDDAELIATVR	[3] Phospho (ST)	RelA/SpoT domain-containing protein / calcium-binding EF-hand family protein (ISS) [Ostreococcus tauri]	308801443	XP_003078035.1		Ot03g01230
779.801	1557.59	0.26078	58.0432	34.4	ELDVAWSDDDDAK	[7] Phospho (S)	unnamed protein product [Ostreococcus tauri]	308805995	XP_003080309.1	Q015F3	Ot07g02030
779.801	1557.59	0.15069	52.9639	46.66	ELDVAWSDDDDAK	[7] Phospho (S)	unnamed protein product [Ostreococcus tauri]	308805995	XP_003080309.1	Q015F3	Ot07g02030
1133.55	3397.64	0.27953	77.9104	93.92	ELEEPTLPSVPLPAVPASASASALSADEEAELK	[25] Phospho (S)	B1008E06.13 gene product (ISS) [Ostreococcus tauri]	308813365	XP_003083989.1	Q00T60	Ot17g02290
1160.21	3477.61	0.23501	76.9641	53.36	ELEEPTLPSVPLPAVPASASASALSADEEAELK	[18] Phospho (S), [25] Phospho (S)	B1008E06.13 gene product (ISS) [Ostreococcus tauri]	308813365	XP_003083989.1	Q00T60	Ot17g02290
1133.55	3397.64	0.47277	72.5855	29.63	ELEEPTLPSVPLPAVPASASASALSADEEAELK	[20] Phospho (ST)	B1008E06.13 gene product (ISS) [Ostreococcus tauri]	308813365	XP_003083989.1	Q00T60	Ot17g02290
1133.56	3397.64	0.23874	71.1234	55.29	ELEEPTLPSVPLPAVPASASASALSADEEAELK	[22] Phospho (ST)	B1008E06.13 gene product (ISS) [Ostreococcus tauri]	308813365	XP_003083989.1	Q00T60	Ot17g02290
770.69	2309.05	0.5713	74.8267	35.22	ELFKSFDTDGSGTISIDELR	[5] Phospho (S)	putative calcium dependent protein kinase (ISS) [Ostreococcus tauri]	308801881	XP_003078254.1	Q01CF9	Ot03g03430
997.411	1992.81	1.3876	43.4832	26.76	ELHDYSYESAEEASKR	[9] Phospho (S)| [6] Phospho (S)	P0016F11.32 gene pro (ISS) [Ostreococcus tauri]	308806764	XP_003080693.1		Ot08g01220
997.411	1992.81	1.4534	38.5219	58.34	ELHDYSYESAEEASKR	[9] Phospho (ST)	P0016F11.32 gene pro (ISS) [Ostreococcus tauri]	308806764	XP_003080693.1		Ot08g01220
863.899	1725.78	0.15575	35.1239	40.56	ELHPSQASPPNNSIR	[8] Phospho (ST)	RabGAP/TBC domain-containing protein (ISS) [Ostreococcus tauri]	308801411	XP_003078019.1	Q01D44	Ot03g01070
717.87	1433.72	2.24951	60.8532	23.7	ELIQDAAPLTRK	[10] Phospho (T)	predicted protein [Ostreococcus lucimarinus CCE9901]	145355030	XP_001421774.1	A4S8I8	OSTLU_27866
592.284	1182.55	0.16092	49.2946	35.14	ELLASNSIEK	[7] Phospho (S)	unnamed protein product [Ostreococcus tauri]	308807597	XP_003081109.1	Q012A2	Ot09g01190
592.284	1182.55	0.06329	44.4544	52.66	ELLASNSIEK	[7] Phospho (S)	unnamed protein product [Ostreococcus tauri]	308807597	XP_003081109.1	Q012A2	Ot09g01190
592.284	1182.55	0.17466	42.1615	35.92	ELLASNSIEK	[7] Phospho (ST)	unnamed protein product [Ostreococcus tauri]	308807597	XP_003081109.1	Q012A2	Ot09g01190
930.777	2789.31	0.0314	86.9115	34.1	ELTPIQEALFGGDIARSPIGSPFSK	[17] Phospho (S), [21] Phospho (S)	putative M protein (ISS) [Ostreococcus tauri]	308807879	XP_003081250.1	Q011L1	Ot09g02600
1237	2472	0.51135	48.4489	72.09	ELYDVHAEDSEDESAVSSSAPR	[19] Phospho (S)	CLPB1_SYNEL Chaperone clpB 1 dbj|BAC08941.1|Ot01g00720| ClpB protein (ISS) [Ostreococcus tauri]	308798703	XP_003074131.1	Q01H11	Ot01g00720
851.661	2551.96	0.7003	49.1727	23.67	ELYDVHAEDSEDESAVSSSAPR	[3] Phospho (Y), [18] Phospho (S)| [3] Phospho (Y), [19] Phospho (S)	CLPB1_SYNEL Chaperone clpB 1 dbj|BAC08941.1|Ot01g00720| ClpB protein (ISS) [Ostreococcus tauri]	308798703	XP_003074131.1	Q01H11	Ot01g00720
1237.01	2472	0.23326	46.4375	50.28	ELYDVHAEDSEDESAVSSSAPR	[10] Phospho (S)	CLPB1_SYNEL Chaperone clpB 1 dbj|BAC08941.1|Ot01g00720| ClpB protein (ISS) [Ostreococcus tauri]	308798703	XP_003074131.1	Q01H11	Ot01g00720
1237	2471.99	0.74022	45.5345	73.89	ELYDVHAEDSEDESAVSSSAPR	[10] Phospho (ST)	CLPB1_SYNEL Chaperone clpB 1 dbj|BAC08941.1| ClpB protein (ISS) [Ostreococcus tauri]	308798703	XP_003074131.1	Q01H11	Ot01g00720
825.006	2472	0.15723	45.5065	21.2	ELYDVHAEDSEDESAVSSSAPR	[10] Phospho (ST)	CLPB1_SYNEL Chaperone clpB 1 dbj|BAC08941.1| ClpB protein (ISS) [Ostreococcus tauri]	308798703	XP_003074131.1	Q01H11	Ot01g00720
825.006	2472	0.15723	45.5065	36.77	ELYDVHAEDSEDESAVSSSAPR	[3] Phospho (Y)	CLPB1_SYNEL Chaperone clpB 1 dbj|BAC08941.1| ClpB protein (ISS) [Ostreococcus tauri]	308798703	XP_003074131.1	Q01H11	Ot01g00720
825.007	2472	0.5945	43.8331	28.11	ELYDVHAEDSEDESAVSSSAPR	[10] Phospho (ST)	CLPB1_SYNEL Chaperone clpB 1 dbj|BAC08941.1| ClpB protein (ISS) [Ostreococcus tauri]	308798703	XP_003074131.1	Q01H11	Ot01g00720
1237.01	2472	0.04954	43.8331	65.48	ELYDVHAEDSEDESAVSSSAPR	[10] Phospho (ST)	CLPB1_SYNEL Chaperone clpB 1 dbj|BAC08941.1| ClpB protein (ISS) [Ostreococcus tauri]	308798703	XP_003074131.1	Q01H11	Ot01g00720
851.662	2551.96	0.03723	42.4911	29.82	ELYDVHAEDSEDESAVSSSAPR	[3] Phospho (Y), [19] Phospho (ST)	CLPB1_SYNEL Chaperone clpB 1 dbj|BAC08941.1| ClpB protein (ISS) [Ostreococcus tauri]	308798703	XP_003074131.1	Q01H11	Ot01g00720
415.676	829.337	4.02361	43.2007	22.7	EMKAGSK	[6] Phospho (S)	predicted protein [Ostreococcus lucimarinus CCE9901]	145341659	XP_001415923.1		OSTLU_39738
780.834	1559.65	0.85139	45.87	20.82	EMSPALTTSSTEAR	[11] Phospho (T)	SEC14 cytosolic factor family protein / phosphoglyceride transfer family protein (ISS) [Ostreococcus tauri]	308803783	XP_003079204.1	Q019R3	Ot05g01070
788.831	1575.65	0.28142	35.3999	58.45	EMSPALTTSSTEAR	[2] Oxidation (M), [9] Phospho (S)	SEC14 cytosolic factor family protein / phosphoglyceride transfer family protein (ISS) [Ostreococcus tauri]	308803783	XP_003079204.1	Q019R3	Ot05g01070
788.832	1575.65	0.13754	32.7514	28.92	EMSPALTTSSTEAR	[2] Oxidation (M), [3] Phospho (ST)	SEC14 cytosolic factor family protein / phosphoglyceride transfer family protein (ISS) [Ostreococcus tauri]	308803783	XP_003079204.1	Q019R3	Ot05g01070
788.831	1575.65	0.26051	33.3615	58.03	EMSPALTTSSTEAR	[2] Oxidation (M), [9] Phospho (ST)	SEC14 cytosolic factor family protein / phosphoglyceride transfer family protein (ISS) [Ostreococcus tauri]	308803783	XP_003079204.1	Q019R3	Ot05g01070
788.832	1575.65	0.06817	31.3163	44.32	EMSPALTTSSTEAR	[2] Oxidation (M), [3] Phospho (ST)	SEC14 cytosolic factor family protein / phosphoglyceride transfer family protein (ISS) [Ostreococcus tauri]	308803783	XP_003079204.1	Q019R3	Ot05g01070
570.253	1138.49	0.18911	30.7695	40.82	ENSAVSPEVK	[6] Phospho (S)	Putative transcription factor HALR/MLL3, involved in embryonic development (ISS) [Ostreococcus tauri]	308802458	XP_003078542.1	Q01BM4	Ot04g00240
570.252	1138.49	0.27216	28.8727	32.19	ENSAVSPEVK	[6] Phospho (ST)	Putative transcription factor HALR/MLL3, involved in embryonic development (ISS) [Ostreococcus tauri]	308802458	XP_003078542.1	Q01BM4	Ot04g00240
570.253	1138.49	0.01955	27.5245	35.62	ENSAVSPEVK	[6] Phospho (ST)	Putative transcription factor HALR/MLL3, involved in embryonic development (ISS) [Ostreococcus tauri]	308802458	XP_003078542.1	Q01BM4	Ot04g00240
745.359	1488.7	1.36129	52.1939	54.41	ENVPLACPATPIK	[10] Phospho (T)	unnamed protein product [Ostreococcus tauri]	308804728	XP_003079676.1	Q017U0	Ot06g00620
745.359	1488.7	0.1826	46.7007	47.65	ENVPLACPATPIK	[10] Phospho (T)	unnamed protein product [Ostreococcus tauri]	308804728	XP_003079676.1	Q017U0	Ot06g00620
745.36	1488.7	0.17346	46.6043	46.62	ENVPLACPATPIK	[10] Phospho (ST)	unnamed protein product [Ostreococcus tauri]	308804728	XP_003079676.1	Q017U0	Ot06g00620
745.36	1488.71	0.83117	45.1185	48.87	ENVPLACPATPIK	[10] Phospho (ST)	unnamed protein product [Ostreococcus tauri]	308804728	XP_003079676.1	Q017U0	Ot06g00620
1053.46	3157.37	0.60676	92.1899	38.11	ENVSDEEATEEEEIEEAVVTAETAVISR	[4] Phospho (S)	unnamed protein product [Ostreococcus tauri]	308813193	XP_003083903.1		Ot17g01430
1053.46	3157.36	4.52028	89.291	49.99	ENVSDEEATEEEEIEEAVVTAETAVISR	[9] Phospho (ST)	unnamed protein product [Ostreococcus tauri]	308813193	XP_003083903.1		Ot17g01430
1053.46	3157.35	5.39655	87.7109	48.81	ENVSDEEATEEEEIEEAVVTAETAVISR	[4] Phospho (ST)	unnamed protein product [Ostreococcus tauri]	308813193	XP_003083903.1		Ot17g01430
681.307	1360.6	1.53976	32.6054	41.91	EQGPPGGNVTTPK	[11] Phospho (T)	unnamed protein product [Ostreococcus tauri]	308805683	XP_003080153.1		Ot07g00470
1142.5	2282.98	0.43907	47.0343	99.16	EQIAIESDEGVDNEETLNAK	[7] Phospho (ST)	unnamed protein product [Ostreococcus tauri]	308799803	XP_003074682.1	Q01FG1	Ot01g06180
727.303	1452.59	0.02693	52.0533	83.96	EQSFVSYAARSE	[11] Phospho (S)	Sor-like protein (ISS) [Ostreococcus tauri]	308801239	XP_003077933.1	Q01DD0	Ot03g00210
767.287	1532.56	0.03983	49.4256	22.7	EQSFVSYAARSE	[3] Phospho (S), [11] Phospho (S)	Sor-like protein (ISS) [Ostreococcus tauri]	308801239	XP_003077933.1	Q01DD0	Ot03g00210
727.303	1452.59	0.06745	47.4402	85.94	EQSFVSYAARSE	[11] Phospho (S)	Sor-like protein (ISS) [Ostreococcus tauri]	308801239	XP_003077933.1	Q01DD0	Ot03g00210
727.304	1452.59	0.63647	47.0044	73.17	EQSFVSYAARSE	[11] Phospho (ST)	Sor-like protein (ISS) [Ostreococcus tauri]	308801239	XP_003077933.1	Q01DD0	Ot03g00210
727.304	1452.59	0.39658	45.0784	61.75	EQSFVSYAARSE	[11] Phospho (ST)	Sor-like protein (ISS) [Ostreococcus tauri]	308801239	XP_003077933.1	Q01DD0	Ot03g00210
1214.94	2427.87	0.0841	30.4708	83.72	ERAPEDEGEPSEDEDDESDAK	[11] Phospho (S)	heat shock protein, DnaJ (ISS) [Ostreococcus tauri]	308812670	XP_003083642.1	Q00U58	Ot16g01920
1214.94	2427.87	0.67694	28.9607	80.54	ERAPEDEGEPSEDEDDESDAK	[11] Phospho (ST)	heat shock protein, DnaJ (ISS) [Ostreococcus tauri]	308812670	XP_003083642.1	Q00U58	Ot16g01920
810.298	2427.87	0.2605	27.5245	45.69	ERAPEDEGEPSEDEDDESDAK	[11] Phospho (ST)	heat shock protein, DnaJ (ISS) [Ostreococcus tauri]	308812670	XP_003083642.1	Q00U58	Ot16g01920
1214.94	2427.87	0.05608	27.5596	74.82	ERAPEDEGEPSEDEDDESDAK	[11] Phospho (ST)	heat shock protein, DnaJ (ISS) [Ostreococcus tauri]	308812670	XP_003083642.1	Q00U58	Ot16g01920
863.375	1724.74	0.57259	35.7967	46.41	ERASEDADPSTAGLAR	[4] Phospho (ST)	putative brix domain-containing protein (ISS) [Ostreococcus tauri]	308801721	XP_003078174.1	Q01CN9	Ot03g02630
805.321	2412.94	1.39464	41.0956	23.71	EREFDSEATSATDDAPHGDAGR	[10] Phospho (S)	putative protein (ISS) [Ostreococcus tauri]	308809195	XP_003081907.1	Q00Z49	Ot11g01050
658.945	1973.81	0.25244	43.2426	37.24	ERSLSPGETVDQAGGSPK	[3] Phospho (S), [5] Phospho (S)	MYBY1 protein (ISS) [Ostreococcus tauri]	308810345	XP_003082481.1	Q00XH3	Ot13g00100
737.634	2209.88	0.65051	41.1113	35.37	ERSLSPGETVDQAGGSPKR	[3] Phospho (S), [5] Phospho (S), [16] Phospho (S)	MYBY1 protein (ISS) [Ostreococcus tauri]	308810345	XP_003082481.1	Q00XH3	Ot13g00100
934.894	1867.77	0.1241	35.6328	65.1	ERSPEQDYAPPESQR	[3] Phospho (S)	unnamed protein product [Ostreococcus tauri]	308801425	XP_003078026.1	Q01D37	Ot03g01140
623.599	1867.77	0.68515	33.9503	32.57	ERSPEQDYAPPESQR	[3] Phospho (ST)	unnamed protein product [Ostreococcus tauri]	308801425	XP_003078026.1	Q01D37	Ot03g01140
934.895	1867.77	0.50129	33.9503	56.35	ERSPEQDYAPPESQR	[3] Phospho (ST)	unnamed protein product [Ostreococcus tauri]	308801425	XP_003078026.1	Q01D37	Ot03g01140
623.599	1867.77	0.50977	32.291	31.95	ERSPEQDYAPPESQR	[3] Phospho (ST)	unnamed protein product [Ostreococcus tauri]	308801425	XP_003078026.1	Q01D37	Ot03g01140
934.894	1867.77	0.35811	32.291	69.08	ERSPEQDYAPPESQR	[3] Phospho (ST)	unnamed protein product [Ostreococcus tauri]	308801425	XP_003078026.1	Q01D37	Ot03g01140
463.724	925.433	6.48262	42.098	31.59	ESASAILR	[4] Phospho (S)	predicted protein [Ostreococcus lucimarinus CCE9901]	145345198	XP_001417107.1	A4RVA9	OSTLU_8608
786.37	1570.72	0.50807	55.9253	70.18	ESATTGENILTSLR	[12] Phospho (S)	unnamed protein product [Ostreococcus tauri]	308811602	XP_003083109.1	Q00VP4	Ot14g03200
786.369	1570.72	0.25409	53.9203	43.47	ESATTGENILTSLR	[12] Phospho (ST)	unnamed protein product [Ostreococcus tauri]	308811602	XP_003083109.1	Q00VP4	Ot14g03200
1198.53	3592.58	3.53687	84.2365	35.17	ESGQVENDTSKETNSEDDIDCVDLLPYSLLK	[15] Phospho (S)	CMGC Serine/threonine protein kinase				Ot09g02480
1198.53	3592.56	1.32426	79.4491	28.32	ESGQVENDTSKETNSEDDIDCVDLLPYSLLK	[15] Phospho (ST)	serine protein kinase-like protein (ISS) [Ostreococcus tauri]	308807855	XP_003081238.1	Q011M3	Ot09g02480
1198.53	3592.56	0.82734	77.3961	27.21	ESGQVENDTSKETNSEDDIDCVDLLPYSLLK	[15] Phospho (ST)	serine protein kinase-like protein (ISS) [Ostreococcus tauri]	308807855	XP_003081238.1	Q011M3	Ot09g02480
918.36	2752.06	1.36592	37.9412	60.85	ESNSDDASGGEQDVEKSYDEVEQR	[17] Phospho (ST)	Myosin class II heavy chain (ISS) [Ostreococcus tauri]	308809017	XP_003081818.1	Q00ZD8	Ot11g00160
918.361	2752.06	0.08704	36.5512	50.05	ESNSDDASGGEQDVEKSYDEVEQR	[18] Phospho (Y)	Myosin class II heavy chain (ISS) [Ostreococcus tauri]	308809017	XP_003081818.1	Q00ZD8	Ot11g00160
1039.46	2076.91	1.75557	62.8471	27.08	ESPLSFTSDSTPTSSDVLK	[5] Phospho (ST)	COG3781: Predicted membrane protein (ISS) [Ostreococcus tauri]	308800662	XP_003075112.1	Q01E69	Ot02g05090
688.749	1375.48	0.82531	42.5425	42.71	ESPNEGFTVDSD	[11] Phospho (ST)	Protein farnesyltransferase, alpha subunit/protein geranylgeranyltransferase type I, alpha subunit (ISS) [Ostreococcus tauri]	308798695	XP_003074127.1	Q01H15	Ot01g00680
688.749	1375.48	0.87678	40.6526	35.12	ESPNEGFTVDSD	[11] Phospho (ST)	Protein farnesyltransferase, alpha subunit/protein geranylgeranyltransferase type I, alpha subunit (ISS) [Ostreococcus tauri]	308798695	XP_003074127.1	Q01H15	Ot01g00680
627.264	1252.51	0.05892	60.8234	61.71	ESSLGSFSFGR	[8] Phospho (S)	digalactosyldiacylglycerol synthase (ISS) [Ostreococcus tauri]	308809281	XP_003081950.1	Q00Z06	Ot11g01480
627.264	1252.51	0.05642	60.6746	36.65	ESSLGSFSFGR	[6] Phospho (ST)	digalactosyldiacylglycerol synthase (ISS) [Ostreococcus tauri]	308809281	XP_003081950.1	Q00Z06	Ot11g01480
627.264	1252.51	0.05642	60.6746	43.41	ESSLGSFSFGR	[8] Phospho (ST)	digalactosyldiacylglycerol synthase (ISS) [Ostreococcus tauri]	308809281	XP_003081950.1	Q00Z06	Ot11g01480
627.263	1252.51	0.31077	56.5829	45.12	ESSLGSFSFGR	[8] Phospho (ST)	digalactosyldiacylglycerol synthase (ISS) [Ostreococcus tauri]	308809281	XP_003081950.1	Q00Z06	Ot11g01480
619.255	1236.5	0.47217	26.1441	30.29	ESSSIATTMSK	[4] Phospho (S), [9] Oxidation (M)	UDP-glucose 4-epimerase/UDP-sulfoquinovose synthase (ISS) [Ostreococcus tauri]	308808952	XP_003081786.1	Q00ZH1	Ot10g03530
837.889	1673.76	1.48917	39.324	25.25	ESTYGTASPIRPSTK	[8] Phospho (S)	unnamed protein product [Ostreococcus tauri]	308805839	XP_003080231.1	Q015N1	Ot07g01250
890.333	1778.65	0.0736	49.4742	91.46	ETADSDEAEFEEATR	[5] Phospho (S)	unnamed protein product [Ostreococcus tauri]	308799495	XP_003074528.1	Q01FW5	Ot01g04650
890.334	1778.65	0.69378	49.016	76.25	ETADSDEAEFEEATR	[5] Phospho (ST)	unnamed protein product [Ostreococcus tauri]	308799495	XP_003074528.1	Q01FW5	Ot01g04650
890.334	1778.65	0.7901	47.1272	70.94	ETADSDEAEFEEATR	[5] Phospho (ST)	unnamed protein product [Ostreococcus tauri]	308799495	XP_003074528.1	Q01FW5	Ot01g04650
1074.92	2147.82	0.23119	28.5182	22.61	ETADVEDASASEDEAPPKK	[9] Phospho (ST), [11] Phospho (ST)	DNA polymerase V family (ISS) [Ostreococcus tauri]	308803254	XP_003078940.1	Q01AH8	Ot04g04220
802.659	2404.96	0.06942	27.7318	46.98	ETADVEDASASEDEAPPKKEK	[9] Phospho (ST), [11] Phospho (ST)	DNA polymerase V family (ISS) [Ostreococcus tauri]	308803254	XP_003078940.1	Q01AH8	Ot04g04220
919.424	1836.83	5.49475	79.3598	20.61	ETELKHSAQALVEMR	[7] Phospho (ST), [14] Oxidation (M)	Myosin class II heavy chain (ISS) [Ostreococcus tauri]	308809017	XP_003081818.1	Q00ZD8	Ot11g00160
495.713	989.411	0.0011	42.2056	20.06	ETFSGEIK	[4] Phospho (ST)	putativ (ISS) [Ostreococcus tauri]	308804599	XP_003079612.1	Q018A5	Ot05g05150
860.881	1719.75	0.72475	55.5107	60.95	ETKTLAELMSINMGA	[4] Phospho (ST), [9] Oxidation (M), [13] Oxidation (M)	unnamed protein product [Ostreococcus tauri]	308802482	XP_003078554.1	Q01BL2	Ot04g00360
892.866	1783.72	0.07417	61.6836	41.32	ETKTLAELMSINMGA	[4] Phospho (ST), [10] Phospho (ST), [13] Oxidation (M)	unnamed protein product [Ostreococcus tauri]	308802482	XP_003078554.1	Q01BL2	Ot04g00360
600.912	1799.71	0.37409	51.3812	23.27	ETKTLAELMSINMGA	[2] Phospho (ST), [9] Oxidation (M), [10] Phospho (ST), [13] Oxidation (M)	unnamed protein product [Ostreococcus tauri]	308802482	XP_003078554.1	Q01BL2	Ot04g00360
900.864	1799.71	0.88078	51.3812	54.2	ETKTLAELMSINMGA	[4] Phospho (ST), [9] Oxidation (M), [10] Phospho (ST), [13] Oxidation (M)	unnamed protein product [Ostreococcus tauri]	308802482	XP_003078554.1	Q01BL2	Ot04g00360
900.864	1799.71	0.37548	49.6493	45.72	ETKTLAELMSINMGA	[4] Phospho (ST), [9] Oxidation (M), [10] Phospho (ST), [13] Oxidation (M)	unnamed protein product [Ostreococcus tauri]	308802482	XP_003078554.1	Q01BL2	Ot04g00360
860.881	1719.75	0.81892	53.6932	80.94	ETKTLAELMSINMGA	[4] Phospho (ST), [9] Oxidation (M), [13] Oxidation (M)	unnamed protein product [Ostreococcus tauri]	308802482	XP_003078554.1	Q01BL2	Ot04g00360
574.256	1719.75	0.18205	53.6932	23.28	ETKTLAELMSINMGA	[2] Phospho (ST), [9] Oxidation (M), [13] Oxidation (M)	unnamed protein product [Ostreococcus tauri]	308802482	XP_003078554.1	Q01BL2	Ot04g00360
600.911	1799.71	0.10854	51.1672	29.2	ETKTLAELMSLNMGA	[2] Phospho (T), [9] Oxidation (M), [10] Phospho (S), [13] Oxidation (M)	predicted protein [Ostreococcus lucimarinus CCE9901]	145345852	XP_001417413.1	A4RVF1	OSTLU_30952
1128.89	3383.64	1.11779	96.6668	25.1	ETLSSYDFPGDEIPVIAGSALLALEALSSNPK	[6] Phospho (Y)	TufA [Ostreococcus tauri]	113170436	YP_717228.1	Q0P3M7	OstapCp25
1128.89	3383.64	0.9401	91.6302	29.4	ETLSSYDFPGDEIPVIAGSALLALEALSSNPK	[6] Phospho (Y)	TufA [Ostreococcus tauri]	113170436	YP_717228.1	Q0P3M7	OstapCp25
789.31	1576.61	0.99237	17.167	46.94	ETSAENSPMASTTR	[7] Phospho (ST), [9] Oxidation (M)	unnamed protein product [Ostreococcus tauri]	308811578	XP_003083097.1	Q00VQ6	Ot14g03080
806.652	2416.93	6.93497	38.6607	60.83	ETSGNEADGVDASAASIDENTER	[16] Phospho (ST)	General substrate transporter (ISS) [Ostreococcus tauri]	308804654	XP_003079639.1	Q017X7	Ot06g00250
884.694	2651.06	0.16935	57.8114	74.18	ETSIDDVDATMDVINEQTEQMR	[3] Phospho (S), [11] Oxidation (M), [21] Oxidation (M)	B1008E06.13 gene product (ISS) [Ostreococcus tauri]	308813365	XP_003083989.1	Q00T60	Ot17g02290
1326.54	2651.06	0.12375	52.8765	102.51	ETSIDDVDATMDVINEQTEQMR	[3] Phospho (S), [11] Oxidation (M), [21] Oxidation (M)	B1008E06.13 gene product (ISS) [Ostreococcus tauri]	308813365	XP_003083989.1	Q00T60	Ot17g02290
884.695	2651.06	0.25058	52.7121	54.85	ETSIDDVDATMDVINEQTEQMR	[3] Phospho (ST), [11] Oxidation (M), [21] Oxidation (M)	B1008E06.13 gene product (ISS) [Ostreococcus tauri]	308813365	XP_003083989.1	Q00T60	Ot17g02290
1326.54	2651.06	0.47249	52.7121	36.19	ETSIDDVDATMDVINEQTEQMR	[2] Phospho (ST), [11] Oxidation (M), [21] Oxidation (M)	B1008E06.13 gene product (ISS) [Ostreococcus tauri]	308813365	XP_003083989.1	Q00T60	Ot17g02290
1326.54	2651.06	0.47249	52.7121	97.38	ETSIDDVDATMDVINEQTEQMR	[3] Phospho (ST), [11] Oxidation (M), [21] Oxidation (M)	B1008E06.13 gene product (ISS) [Ostreococcus tauri]	308813365	XP_003083989.1	Q00T60	Ot17g02290
884.695	2651.06	0.33943	51.1947	45.13	ETSIDDVDATMDVINEQTEQMR	[3] Phospho (ST), [11] Oxidation (M), [21] Oxidation (M)	B1008E06.13 gene product (ISS) [Ostreococcus tauri]	308813365	XP_003083989.1	Q00T60	Ot17g02290
478.726	955.438	0.03659	43.5426	31.11	ETSLLGTR	[3] Phospho (S)	unnamed protein product [Ostreococcus tauri]	308813983	XP_003084297.1	Q00SA0	Ot19g00520
478.726	955.437	0.18055	42.7775	25.99	ETSLLGTR	[3] Phospho (ST)	unnamed protein product [Ostreococcus tauri]	308813983	XP_003084297.1	Q00SA0	Ot19g00520
478.726	955.437	0.17362	38.0843	21.42	ETSLLGTR	[3] Phospho (ST)	unnamed protein product [Ostreococcus tauri]	308813983	XP_003084297.1	Q00SA0	Ot19g00520
924.401	1846.79	0.38578	55.4326	61.07	ETSPDISSEGALAFESK	[3] Phospho (ST)	myb family transcription factor-like (ISS) [Ostreococcus tauri]	308803823	XP_003079224.1	Q019P3	Ot05g01270
924.401	1846.79	0.00561	53.6346	79.78	ETSPDISSEGALAFESK	[3] Phospho (ST)	myb family transcription factor-like (ISS) [Ostreococcus tauri]	308803823	XP_003079224.1	Q019P3	Ot05g01270
982.468	1962.92	0.74565	69.2874	20.72	ETSPVPETPEELAFLPK	[2] Phospho (ST)	FOG: TPR repeat (ISS) [Ostreococcus tauri]	308809097	XP_003081858.1	Q00Z98	Ot11g00560
982.468	1962.92	0.74565	69.2874	31.16	ETSPVPETPEELAFLPK	[3] Phospho (ST)	FOG: TPR repeat (ISS) [Ostreococcus tauri]	308809097	XP_003081858.1	Q00Z98	Ot11g00560
982.466	1962.92	2.23786	67.2916	21.36	ETSPVPETPEELAFLPK	[2] Phospho (ST)	FOG: TPR repeat (ISS) [Ostreococcus tauri]	308809097	XP_003081858.1	Q00Z98	Ot11g00560
973.081	2916.22	0.59866	51.3692	60.8	ETVYETNGPEAGEDESPLSPSSSLDAR	[23] Phospho (S)	possible signaling protein; TraB (ISS) [Ostreococcus tauri]	308802798	XP_003078712.1	Q01B55	Ot04g01940
1181.57	4722.27	1.31384	85.5079	23.3	EVDAHEAPLELLRPTASATEEEMKSENVAPIISAVDALEQPAR	[17] Phospho (S), [23] Oxidation (M)	unnamed protein product [Ostreococcus tauri]	308804784	XP_003079704.1	Q017R1	Ot06g00910
792.347	1582.68	1.92971	49.551	60.07	EVDVESDDVVLER	[6] Phospho (ST)	unnamed protein product [Ostreococcus tauri]	308805126	XP_003079875.1	Q016Z0	Ot06g02620
1183.78	4731.1	0.72507	74.4581	22.94	EVEDSAPMSAPTSPSLPPVEDNDAFFDNLGDAPVQPPKPTPAPK	[13] Phospho (S), [15] Phospho (S)	ATP-dependent RNA helicase (ISS) [Ostreococcus tauri]	308809856	XP_003082237.1	Q00Y68	Ot12g00920
1167.79	4667.13	0.72905	72.9745	33.62	EVEDSAPMSAPTSPSLPPVEDNDAFFDNLGDAPVQPPKPTPAPK	[8] Oxidation (M), [12] Phospho (T)	ATP-dependent RNA helicase (ISS) [Ostreococcus tauri]	308809856	XP_003082237.1	Q00Y68	Ot12g00920
1187.78	4747.1	0.43292	73.4791	29.5	EVEDSAPMSAPTSPSLPPVEDNDAFFDNLGDAPVQPPKPTPAPK	[8] Oxidation (M), [9] Phospho (S), [12] Phospho (T)	ATP-dependent RNA helicase (ISS) [Ostreococcus tauri]	308809856	XP_003082237.1	Q00Y68	Ot12g00920
699.78	1397.55	0.02671	18.2377	37.68	EVEGSQSPQSDR	[7] Phospho (ST)	Thioredoxin-like protein (ISS) [Ostreococcus tauri]	308799105	XP_003074333.1	Q01GG0	Ot01g02720
780.686	2339.04	0.8672	47.5053	33.25	EVEGSQSPQSDRESQLISGAR	[7] Phospho (S)	nucleotidyltransferase family protein (ISS) [Ostreococcus tauri]	308803585	XP_003079105.1	Q01A12	Ot05g00080
1025.92	2049.83	0.0163	39.7278	27.26	EVNASSDGAESEKEGLIR	[6] Phospho (ST), [11] Phospho (ST)	UDP-galactose transporter related protein (ISS) [Ostreococcus tauri]	308799837	XP_003074700.1	Q01FE4	Ot01g06350
657.629	1969.86	0.62712	39.1583	20.61	EVNASSDGAESEKEGLIR	[11] Phospho (ST)	UDP-galactose transporter related protein (ISS) [Ostreococcus tauri]	308799837	XP_003074700.1	Q01FE4	Ot01g06350
552.243	1102.47	1.05617	52.5694	28.67	EVSAYDALR	[3] Phospho (S)	T4-like prohead core scaffold and protease (ISS) [Ostreococcus tauri]	308806009	XP_003080316.1	Q015E6	Ot07g02100
690.651	2068.93	0.04825	50.7109	53.48	EVSREVVSPIAESSETDR	[3] Phospho (S)	P-type ATPase (ISS) [Ostreococcus tauri]	308805342	XP_003079983.1	Q016N2	Ot06g03680
690.651	2068.93	0.04988	46.9061	60.81	EVSREVVSPIAESSETDR	[3] Phospho (S)	P-type ATPase (ISS) [Ostreococcus tauri]	308805342	XP_003079983.1	Q016N2	Ot06g03680
690.651	2068.93	0.12168	45.9266	39.57	EVSREVVSPIAESSETDR	[3] Phospho (ST)	P-type ATPase (ISS) [Ostreococcus tauri]	308805342	XP_003079983.1	Q016N2	Ot06g03680
1035.47	2068.93	0.72983	45.9492	31.22	EVSREVVSPIAESSETDR	[3] Phospho (ST)	P-type ATPase (ISS) [Ostreococcus tauri]	308805342	XP_003079983.1	Q016N2	Ot06g03680
690.651	2068.93	0.31883	44.1917	47.71	EVSREVVSPIAESSETDR	[3] Phospho (ST)	P-type ATPase (ISS) [Ostreococcus tauri]	308805342	XP_003079983.1	Q016N2	Ot06g03680
1035.47	2068.93	0.53538	44.1917	36.76	EVSREVVSPIAESSETDR	[3] Phospho (ST)	P-type ATPase (ISS) [Ostreococcus tauri]	308805342	XP_003079983.1	Q016N2	Ot06g03680
597.774	1193.53	0.11942	36.1589	26.2	EVSSPTEPIR	[4] Phospho (S)| [6] Phospho (T)	Soj Sojo-related cytoskeleton protein, putative (IC) [Ostreococcus tauri]	308800188	XP_003074875.1	Q01EW0	Ot02g02460
597.774	1193.53	0.06612	35.2299	25.73	EVSSPTEPIR	[4] Phospho (ST)	Soj Sojo-related cytoskeleton protein, putative (IC) [Ostreococcus tauri]	308800188	XP_003074875.1	Q01EW0	Ot02g02460
597.774	1193.53	0.06612	35.2299	22.84	EVSSPTEPIR	[6] Phospho (ST)	Soj Sojo-related cytoskeleton protein, putative (IC) [Ostreococcus tauri]	308800188	XP_003074875.1	Q01EW0	Ot02g02460
597.774	1193.53	0.0809	33.657	38.07	EVSSPTEPIR	[4] Phospho (ST)	Soj Sojo-related cytoskeleton protein, putative (IC) [Ostreococcus tauri]	308800188	XP_003074875.1	Q01EW0	Ot02g02460
799.85	1597.69	0.50258	47.9843	61.18	EVVSPIAESSETDR	[9] Phospho (S)	P-type ATPase (ISS) [Ostreococcus tauri]	308805342	XP_003079983.1	Q016N2	Ot06g03680
799.851	1597.69	0.35841	43.0273	65.03	EVVSPIAESSETDR	[9] Phospho (S)	P-type ATPase (ISS) [Ostreococcus tauri]	308805342	XP_003079983.1	Q016N2	Ot06g03680
799.852	1597.69	0.95085	42.6828	58.04	EVVSPIAESSETDR	[9] Phospho (ST)	P-type ATPase (ISS) [Ostreococcus tauri]	308805342	XP_003079983.1	Q016N2	Ot06g03680
799.851	1597.69	0.66008	40.918	66.86	EVVSPIAESSETDR	[9] Phospho (ST)	P-type ATPase (ISS) [Ostreococcus tauri]	308805342	XP_003079983.1	Q016N2	Ot06g03680
799.853	1597.69	2.50696	39.5429	41.62	EVVSPIAESSETDR	[10] Phospho (ST)	P-type ATPase (ISS) [Ostreococcus tauri]	308805342	XP_003079983.1	Q016N2	Ot06g03680
1107.51	2213.01	0.85214	49.0084	59.18	EVVSPIAESSETDRSAVETK	[15] Phospho (S)	P-type ATPase (ISS) [Ostreococcus tauri]	308805342	XP_003079983.1	Q016N2	Ot06g03680
765.333	2292.98	0.19845	48.8937	26.05	EVVSPIAESSETDRSAVETK	[15] Phospho (S), [19] Phospho (T)	P-type ATPase (ISS) [Ostreococcus tauri]	308805342	XP_003079983.1	Q016N2	Ot06g03680
1107.51	2213.01	0.11546	45.2155	78.01	EVVSPIAESSETDRSAVETK	[15] Phospho (S)	P-type ATPase (ISS) [Ostreococcus tauri]	308805342	XP_003079983.1	Q016N2	Ot06g03680
738.677	2213.01	0.13365	46.5742	37.72	EVVSPIAESSETDRSAVETK	[19] Phospho (T)| [12] Phospho (T)| [10] Phospho (S)	P-type ATPase (ISS) [Ostreococcus tauri]	308805342	XP_003079983.1	Q016N2	Ot06g03680
1107.51	2213.01	0.02613	42.5889	60.39	EVVSPIAESSETDRSAVETK	[15] Phospho (ST)	P-type ATPase (ISS) [Ostreococcus tauri]	308805342	XP_003079983.1	Q016N2	Ot06g03680
738.678	2213.01	0.56888	42.5675	20.65	EVVSPIAESSETDRSAVETK	[12] Phospho (ST)	P-type ATPase (ISS) [Ostreococcus tauri]	308805342	XP_003079983.1	Q016N2	Ot06g03680
543.242	1084.47	5.33586	29.3462	21.43	EWPVTFAR	[5] Phospho (ST)	Predicted MYND Zn-finger protein/hormone receptor interactor (ISS) [Ostreococcus tauri]	308807491	XP_003081056.1	Q012F5	Ot09g00660
906.833	1811.65	0.93631	43.0958	43.43	EYDDESGEAGGFGSGGAK	[6] Phospho (S)	predicted protein [Ostreococcus lucimarinus CCE9901]	145352461	XP_001420563.1	A4S584	OSTLU_26671
1119.45	2236.89	0.10157	57.5915	73.63	EYGFDLPSASGDGGGSIGSGDGR	[10] Phospho (ST)	unnamed protein product [Ostreococcus tauri]	308809826	XP_003082222.1	Q00Y83	Ot12g00690
964.364	1926.71	1.33061	43.0958	126.6	FADDDDTTYGSEATSPR	[15] Phospho (S)	unnamed protein product [Ostreococcus tauri]	308805839	XP_003080231.1	Q015N1	Ot07g01250
964.365	1926.72	0.30532	38.8347	129.69	FADDDDTTYGSEATSPR	[15] Phospho (S)	unnamed protein product [Ostreococcus tauri]	308805839	XP_003080231.1	Q015N1	Ot07g01250
964.365	1926.71	0.38226	38.2566	144.39	FADDDDTTYGSEATSPR	[15] Phospho (ST)	unnamed protein product [Ostreococcus tauri]	308805839	XP_003080231.1	Q015N1	Ot07g01250
1004.35	2006.68	0.09264	35.0152	65.69	FADDDDTTYGSEATSPR	[11] Phospho (ST), [15] Phospho (ST)	unnamed protein product [Ostreococcus tauri]	308805839	XP_003080231.1	Q015N1	Ot07g01250
964.365	1926.72	0.03209	36.5719	124.82	FADDDDTTYGSEATSPR	[15] Phospho (ST)	unnamed protein product [Ostreococcus tauri]	308805839	XP_003080231.1	Q015N1	Ot07g01250
785.317	1568.62	0.49173	67.5899	94.71	FAFDSFGEGDIER	[5] Phospho (ST)	putative carbamoyl phosphate synthase small subunit (ISS) [Ostreococcus tauri]	308813157	XP_003083885.1	Q00TG4	Ot17g01250
785.317	1568.62	0.58923	65.4846	83.55	FAFDSFGEGDIER	[5] Phospho (ST)	putative carbamoyl phosphate synthase small subunit (ISS) [Ostreococcus tauri]	308813157	XP_003083885.1	Q00TG4	Ot17g01250
737.652	2209.93	1.41491	70.4199	32.09	FAFDSFGEGDIEREQVER	[5] Phospho (S)	putative carbamoyl phosphate synthase small subunit (ISS) [Ostreococcus tauri]	308813157	XP_003083885.1	Q00TG4	Ot17g01250
1105.97	2209.93	0.05274	65.7827	47.13	FAFDSFGEGDIEREQVER	[5] Phospho (ST)	putative carbamoyl phosphate synthase small subunit (ISS) [Ostreococcus tauri]	308813157	XP_003083885.1	Q00TG4	Ot17g01250
737.652	2209.93	0.50308	65.7827	46.23	FAFDSFGEGDIEREQVER	[5] Phospho (ST)	putative carbamoyl phosphate synthase small subunit (ISS) [Ostreococcus tauri]	308813157	XP_003083885.1	Q00TG4	Ot17g01250
737.652	2209.93	0.80216	63.6425	42.47	FAFDSFGEGDIEREQVER	[5] Phospho (ST)	putative carbamoyl phosphate synthase small subunit (ISS) [Ostreococcus tauri]	308813157	XP_003083885.1	Q00TG4	Ot17g01250
1105.97	2209.93	0.42881	63.6425	45.39	FAFDSFGEGDIEREQVER	[5] Phospho (ST)	putative carbamoyl phosphate synthase small subunit (ISS) [Ostreococcus tauri]	308813157	XP_003083885.1	Q00TG4	Ot17g01250
506.236	1010.46	0.32022	48.8731	56.85	FAGSLPSPR	[7] Phospho (S)	unnamed protein product [Ostreococcus tauri]	308801627	XP_003078127.1	Q01CT6	Ot03g02150
506.237	1010.46	0.13532	45.4196	55.63	FAGSLPSPR	[7] Phospho (S)	unnamed protein product [Ostreococcus tauri]	308801627	XP_003078127.1	Q01CT6	Ot03g02150
506.237	1010.46	0.30068	43.5971	55.61	FAGSLPSPR	[7] Phospho (ST)	unnamed protein product [Ostreococcus tauri]	308801627	XP_003078127.1	Q01CT6	Ot03g02150
506.236	1010.46	0.4312	41.7509	52.78	FAGSLPSPR	[7] Phospho (ST)	unnamed protein product [Ostreococcus tauri]	308801627	XP_003078127.1	Q01CT6	Ot03g02150
953.373	1904.73	0.42542	52.554	76.09	FALTSSDDDTDAEDAPR	[6] Phospho (S)	unnamed protein product [Ostreococcus tauri]	308810411	XP_003082514.1	Q00XE0	Ot13g00430
953.373	1904.73	0.14272	47.1877	104.73	FALTSSDDDTDAEDAPR	[6] Phospho (S)	unnamed protein product [Ostreococcus tauri]	308810411	XP_003082514.1	Q00XE0	Ot13g00430
953.376	1904.74	2.87845	45.4933	77.83	FALTSSDDDTDAEDAPR	[6] Phospho (ST)	unnamed protein product [Ostreococcus tauri]	308810411	XP_003082514.1	Q00XE0	Ot13g00430
896.371	1790.73	1.14287	59.0092	56.14	FDAIELSSEDEAETR	[8] Phospho (S)	unnamed protein product [Ostreococcus tauri]	308808372	XP_003081496.1	Q010L4	Ot10g00610
936.353	1870.69	0.10457	57.8548	53.99	FDAIELSSEDEAETR	[7] Phospho (S), [8] Phospho (S)	unnamed protein product [Ostreococcus tauri]	308808372	XP_003081496.1	Q010L4	Ot10g00610
896.371	1790.73	1.7073	53.9317	46.24	FDAIELSSEDEAETR	[8] Phospho (S)	unnamed protein product [Ostreococcus tauri]	308808372	XP_003081496.1	Q010L4	Ot10g00610
896.371	1790.73	1.20444	51.8652	64.04	FDAIELSSEDEAETR	[8] Phospho (ST)	unnamed protein product [Ostreococcus tauri]	308808372	XP_003081496.1	Q010L4	Ot10g00610
936.354	1870.69	1.67187	50.2678	58.36	FDAIELSSEDEAETR	[7] Phospho (ST), [8] Phospho (ST)	unnamed protein product [Ostreococcus tauri]	308808372	XP_003081496.1	Q010L4	Ot10g00610
819.801	1637.59	0.14138	61.3761	21.5	FDDGDSGEDDFLAR	[6] Phospho (S)	unnamed protein product [Ostreococcus tauri]	308810727	XP_003082672.1	Q00WY2	Ot13g02010
819.802	1637.59	0.26764	56.6095	95.2	FDDGDSGEDDFLAR	[6] Phospho (S)	unnamed protein product [Ostreococcus tauri]	308810727	XP_003082672.1	Q00WY2	Ot13g02010
819.802	1637.59	0.81133	56.3062	87.54	FDDGDSGEDDFLAR	[6] Phospho (ST)	unnamed protein product [Ostreococcus tauri]	308810727	XP_003082672.1	Q00WY2	Ot13g02010
819.802	1637.59	0.5099	54.2018	88.27	FDDGDSGEDDFLAR	[6] Phospho (ST)	unnamed protein product [Ostreococcus tauri]	308810727	XP_003082672.1	Q00WY2	Ot13g02010
1046.93	2091.84	0.64694	62.6623	69.25	FDSDEDEVDDSVSAELLK	[3] Phospho (ST)	unnamed protein product [Ostreococcus tauri]	308804547	XP_003079586.1	Q018D1	Ot05g04890
806.874	1611.73	0.11573	62.7558	22.57	FEDISVHSPGVFAK	[5] Phospho (S)	predicted protein [Ostreococcus lucimarinus CCE9901]	145348049	XP_001418470.1		OSTLU_15788
601.758	1201.5	0.41953	35.948	20.99	FEGAGAESLNK	[8] Phospho (ST)	unnamed protein product [Ostreococcus tauri]	308798821	XP_003074190.1	Q01GV2	Ot01g01310
601.758	1201.5	0.46139	34.3861	21.67	FEGAGAESLNK	[8] Phospho (ST)	unnamed protein product [Ostreococcus tauri]	308798821	XP_003074190.1	Q01GV2	Ot01g01310
914.448	1826.88	0.17679	55.5301	38.18	FEGAGAESLNKGVLLDK	[8] Phospho (S)	unnamed protein product [Ostreococcus tauri]	308798821	XP_003074190.1	Q01GV2	Ot01g01310
647.779	1293.54	0.28021	69.4433	50.95	FFGVFGGGDSPK	[10] Phospho (ST)	putative phosphoribosylanthranilate transferase (ISS) [Ostreococcus tauri]	308806155	XP_003080389.1		Ot07g02830
647.779	1293.54	0.22873	64.5852	32.35	FFGVFGGGDSPK	[10] Phospho (ST)	putative phosphoribosylanthranilate transferase (ISS) [Ostreococcus tauri]	308806155	XP_003080389.1		Ot07g02830
818.862	1635.71	0.95883	70.0745	36.57	FFGVFGGGDSPKEGR	[10] Phospho (S)	putative phosphoribosylanthranilate transferase (ISS) [Ostreococcus tauri]	308806155	XP_003080389.1		Ot07g02830
546.243	1635.71	0.11554	66.1587	21.85	FFGVFGGGDSPKEGR	[10] Phospho (ST)	putative phosphoribosylanthranilate transferase (ISS) [Ostreococcus tauri]	308806155	XP_003080389.1		Ot07g02830
818.862	1635.71	0.45431	66.1587	71.11	FFGVFGGGDSPKEGR	[10] Phospho (ST)	putative phosphoribosylanthranilate transferase (ISS) [Ostreococcus tauri]	308806155	XP_003080389.1		Ot07g02830
546.243	1635.71	0.62946	60.3851	35.35	FFGVFGGGDSPKEGR	[10] Phospho (ST)	putative phosphoribosylanthranilate transferase (ISS) [Ostreococcus tauri]	308806155	XP_003080389.1		Ot07g02830
818.862	1635.71	0.58204	62.7749	83.96	FFGVFGGGDSPKEGR	[10] Phospho (ST)	putative phosphoribosylanthranilate transferase (ISS) [Ostreococcus tauri]	308806155	XP_003080389.1		Ot07g02830
401.666	801.317	0.08704	19.7302	41.1	FGAASGGR	[5] Phospho (ST)	unnamed protein product [Ostreococcus tauri]	308809459	XP_003082039.1	Q00YR7	Ot11g02370
821.308	1640.6	0.04158	51.1495	28.11	FGDGSASELNVEEK	[5] Phospho (S), [7] Phospho (S)	5'-3' exoribonuclease 1 (ISS) [Ostreococcus tauri]	308805328	XP_003079976.1	Q016N9	Ot06g03610
781.326	1560.64	2.00021	46.0787	71.21	FGDGSASELNVEEK	[5] Phospho (S)	5'-3' exoribonuclease 1 (ISS) [Ostreococcus tauri]	308805328	XP_003079976.1	Q016N9	Ot06g03610
521.721	1041.43	0.23917	30.8888	29.35	FGGSTPPGSR	[5] Phospho (T)	unnamed protein product [Ostreococcus tauri]	308813347	XP_003083980.1	Q00T69	Ot17g02200
521.721	1041.43	0.03943	27.1369	23.38	FGGSTPPGSR	[5] Phospho (ST)	unnamed protein product [Ostreococcus tauri]	308813347	XP_003083980.1	Q00T69	Ot17g02200
982.948	1963.88	0.28829	68.4843	63.18	FGIVDGSASTETPETFVK	[7] Phospho (S)	unnamed protein product [Ostreococcus tauri]	308807296	XP_003080959.1	Q012Q3	Ot08g03890
982.948	1963.88	0.28484	60.828	72.25	FGIVDGSASTETPETFVK	[12] Phospho (ST)	unnamed protein product [Ostreococcus tauri]	308807296	XP_003080959.1	Q012Q3	Ot08g03890
982.948	1963.88	0.37261	59.0606	62.32	FGIVDGSASTETPETFVK	[12] Phospho (ST)	unnamed protein product [Ostreococcus tauri]	308807296	XP_003080959.1	Q012Q3	Ot08g03890
532.223	1593.65	0.18226	47.8722	34.42	FGLHSDGGDEDLPR	[5] Phospho (ST)	NADPH-cytochrome P-450 reductase (ISS) [Ostreococcus tauri]	308799473	XP_003074517.1	Q01FX6	Ot01g04540
732.277	1462.54	0.25383	44.6718	42.88	FGSFSKDTDHQD	[3] Phospho (S)	Predicted membrane protein (ISS) [Ostreococcus tauri]	308804539	XP_003079582.1	Q018D5	Ot05g04850
732.277	1462.54	0.30926	43.0132	40.86	FGSFSKDTDHQD	[3] Phospho (S)	Predicted membrane protein (ISS) [Ostreococcus tauri]	308804539	XP_003079582.1	Q018D5	Ot05g04850
732.278	1462.54	0.98612	40.5752	32.33	FGSFSKDTDHQD	[3] Phospho (ST)	Predicted membrane protein (ISS) [Ostreococcus tauri]	308804539	XP_003079582.1	Q018D5	Ot05g04850
732.277	1462.54	0.15874	36.9162	32.42	FGSFSKDTDHQD	[3] Phospho (ST)	Predicted membrane protein (ISS) [Ostreococcus tauri]	308804539	XP_003079582.1	Q018D5	Ot05g04850
553.737	1105.46	0.00735	56.7691	23.1	FGSGEFINR	[3] Phospho (S)	unnamed protein product [Ostreococcus tauri]	308805050	XP_003079837.1	Q017C8	Ot06g02240
1646.76	3291.51	0.14854	85.5079	60.82	FGSLAPPDLYPEFGTYPGGGESPVIPFGSEK	[3] Phospho (S)	prasinophyte specific LHC (IC) [Ostreococcus tauri]	308799535	XP_003074548.1	Q3B9U9	Ot01g04850
1646.76	3291.5	0.15639	80.321	82.42	FGSLAPPDLYPEFGTYPGGGESPVIPFGSEK	[3] Phospho (ST)	prasinophyte specific LHC (IC) [Ostreococcus tauri]	308799535	XP_003074548.1	Q3B9U9	Ot01g04850
1098.18	3291.51	0.44403	80.3429	42.12	FGSLAPPDLYPEFGTYPGGGESPVIPFGSEK	[3] Phospho (ST)	prasinophyte specific LHC (IC) [Ostreococcus tauri]	308799535	XP_003074548.1	Q3B9U9	Ot01g04850
1098.18	3291.51	0.47523	78.6404	51.41	FGSLAPPDLYPEFGTYPGGGESPVIPFGSEK	[3] Phospho (ST)	prasinophyte specific LHC (IC) [Ostreococcus tauri]	308799535	XP_003074548.1	Q3B9U9	Ot01g04850
711.33	2130.97	0.02686	46.9742	62.6	FGSNSSLSAAGSAATTPQNKR	[3] Phospho (S)	Transport protein particle (TRAPP) complex subunit (ISS) [Ostreococcus tauri]	308813792	XP_003084202.1	Q00SJ6	Ot18g01710
943.152	3768.58	0.28729	66.7633	30.59	FGYLGHSGASFSHLGADDSYGAEEYNAPPPDAYAR	[7] Phospho (S)	RNA helicase, DRH1 (ISS) [Ostreococcus tauri]	308809758	XP_003082188.1		Ot12g00350
943.151	3768.58	0.681	132.855	38.13	FGYLGHSGASFSHLGADDSYGAEEYNAPPPDAYAR	[10] Phospho (S)	RNA helicase, DRH1 (ISS) [Ostreococcus tauri]	308809758	XP_003082188.1		Ot12g00350
988.306	1974.6	0.0735	76.0726	61.5	FIDWLEDSDDDEDSD	[8] Phospho (S), [14] Phospho (S)	eukaryotic initiation factor 5 (ISS) [Ostreococcus tauri]	308806361	XP_003080492.1		Ot07g03860
948.323	1894.63	0.00847	76.6685	58.72	FIDWLEDSDDDEDSD	[14] Phospho (S)	eukaryotic initiation factor 5 (ISS) [Ostreococcus tauri]	308806361	XP_003080492.1		Ot07g03860
988.306	1974.6	0.31214	70.6172	53.37	FIDWLEDSDDDEDSD	[8] Phospho (ST), [14] Phospho (ST)	eukaryotic initiation factor 5 (ISS) [Ostreococcus tauri]	308806361	XP_003080492.1		Ot07g03860
948.323	1894.63	0.10279	71.1298	34.75	FIDWLEDSDDDEDSD	[8] Phospho (ST)	eukaryotic initiation factor 5 (ISS) [Ostreococcus tauri]	308806361	XP_003080492.1		Ot07g03860
988.306	1974.6	0.5425	68.1714	55.91	FIDWLEDSDDDEDSD	[8] Phospho (ST), [14] Phospho (ST)	eukaryotic initiation factor 5 (ISS) [Ostreococcus tauri]	308806361	XP_003080492.1		Ot07g03860
948.323	1894.63	0.54102	68.8099	45.31	FIDWLEDSDDDEDSD	[14] Phospho (ST)	eukaryotic initiation factor 5 (ISS) [Ostreococcus tauri]	308806361	XP_003080492.1		Ot07g03860
988.306	1974.6	0.45915	64.8226	23.77	FIDWLEDSDDDEDSD	[8] Phospho (ST), [14] Phospho (ST)	eukaryotic initiation factor 5 (ISS) [Ostreococcus tauri]	308806361	XP_003080492.1		Ot07g03860
948.323	1894.63	0.78098	66.8128	30.27	FIDWLEDSDDDEDSD	[14] Phospho (ST)	eukaryotic initiation factor 5 (ISS) [Ostreococcus tauri]	308806361	XP_003080492.1		Ot07g03860
988.306	1974.6	0.46327	66.1339	64.56	FIDWLEDSDDDEDSD	[8] Phospho (ST), [14] Phospho (ST)	eukaryotic initiation factor 5 (ISS) [Ostreococcus tauri]	308806361	XP_003080492.1		Ot07g03860
712.321	2133.94	0.75018	69.3294	61.28	FLEANPTYGVFGSPSPESR	[15] Phospho (S)| [18] Phospho (S)	CONSTANS-like protein (ISS) [Ostreococcus tauri]	308803174	XP_003078900.1	Q5IFM9	Ot04g03820
738.979	2213.92	4.09588	68.866	51.84	FLEANPTYGVFGSPSPESR	[13] Phospho (S), [18] Phospho (S)	CONSTANS-like protein (ISS) [Ostreococcus tauri]	308803174	XP_003078900.1	Q5IFM9	Ot04g03820
1067.98	2133.94	0.32073	69.3527	84.03	FLEANPTYGVFGSPSPESR	[13] Phospho (S)| [15] Phospho (S)	CONSTANS-like protein (ISS) [Ostreococcus tauri]	308803174	XP_003078900.1	Q5IFM9	Ot04g03820
1107.96	2213.91	1.1839	68.866	90.23	FLEANPTYGVFGSPSPESR	[13] Phospho (S), [15] Phospho (S)	CONSTANS-like protein (ISS) [Ostreococcus tauri]	308803174	XP_003078900.1	Q5IFM9	Ot04g03820
1067.98	2133.94	0.26457	64.0103	96.98	FLEANPTYGVFGSPSPESR	[15] Phospho (ST)	CONSTANS-like protein (ISS) [Ostreococcus tauri]	308803174	XP_003078900.1	Q5IFM9	Ot04g03820
1067.98	2133.94	0.48208	62.0873	82.31	FLEANPTYGVFGSPSPESR	[15] Phospho (ST)	CONSTANS-like protein (ISS) [Ostreococcus tauri]	308803174	XP_003078900.1	Q5IFM9	Ot04g03820
712.323	2133.95	3.23264	60.3992	40.88	FLEANPTYGVFGSPSPESR	[18] Phospho (ST)	CONSTANS-like protein (ISS) [Ostreococcus tauri]	308803174	XP_003078900.1	Q5IFM9	Ot04g03820
894.015	2679.02	0.64761	56.6547	42.9	FNENFLSEEEEDDDMDIHVEK	[7] Phospho (ST), [15] Oxidation (M)	unnamed protein product [Ostreococcus tauri]	308810417	XP_003082517.1	Q00XD7	Ot13g00460
888.723	2663.15	1.02	61.4861	37.29	FQGGAGIGGTHNAVMSSQDYLSAGMK	[20] Phospho (Y)	RuBisCO activase (IC) [Ostreococcus tauri]	308802948	XP_003078787.1	Q01AY1	Ot04g02690
894.056	2679.15	0.04133	56.9913	62	FQGGAGIGGTHNAVMSSQDYLSAGMK	[17] Phospho (S), [25] Oxidation (M)	RuBisCO activase (IC) [Ostreococcus tauri]	308802948	XP_003078787.1	Q01AY1	Ot04g02690
1348.58	2695.14	0.456	52.1127	37.8	FQGGAGIGGTHNAVMSSQDYLSAGMK	[15] Oxidation (M), [16] Phospho (S), [25] Oxidation (M)	RuBisCO activase (IC) [Ostreococcus tauri]	308802948	XP_003078787.1	Q01AY1	Ot04g02690
899.387	2695.14	0.37811	48.7124	50.05	FQGGAGIGGTHNAVMSSQDYLSAGMK	[15] Oxidation (M), [16] Phospho (S), [25] Oxidation (M)| [15] Oxidation (M), [17] Phospho (S), [25] Oxidation (M)	RuBisCO activase (IC) [Ostreococcus tauri]	308802948	XP_003078787.1	Q01AY1	Ot04g02690
1348.58	2695.14	0.37708	47.8211	54.05	FQGGAGIGGTHNAVMSSQDYLSAGMK	[15] Oxidation (M), [16] Phospho (ST), [25] Oxidation (M)	RuBisCO activase (IC) [Ostreococcus tauri]	308802948	XP_003078787.1	Q01AY1	Ot04g02690
1348.58	2695.14	0.37708	47.8211	38.53	FQGGAGIGGTHNAVMSSQDYLSAGMK	[15] Oxidation (M), [17] Phospho (ST), [25] Oxidation (M)	RuBisCO activase (IC) [Ostreococcus tauri]	308802948	XP_003078787.1	Q01AY1	Ot04g02690
899.388	2695.14	0.02723	48.2682	38.43	FQGGAGIGGTHNAVMSSQDYLSAGMK	[15] Oxidation (M), [16] Phospho (ST), [25] Oxidation (M)	RuBisCO activase (IC) [Ostreococcus tauri]	308802948	XP_003078787.1	Q01AY1	Ot04g02690
899.388	2695.14	0.02723	48.2682	35.02	FQGGAGIGGTHNAVMSSQDYLSAGMK	[15] Oxidation (M), [17] Phospho (ST), [25] Oxidation (M)	RuBisCO activase (IC) [Ostreococcus tauri]	308802948	XP_003078787.1	Q01AY1	Ot04g02690
899.388	2695.14	0.78808	45.9557	38.36	FQGGAGIGGTHNAVMSSQDYLSAGMK	[15] Oxidation (M), [16] Phospho (ST), [25] Oxidation (M)	RuBisCO activase (IC) [Ostreococcus tauri]	308802948	XP_003078787.1	Q01AY1	Ot04g02690
1348.58	2695.14	0.73242	46.6369	66.98	FQGGAGIGGTHNAVMSSQDYLSAGMK	[15] Oxidation (M), [17] Phospho (ST), [25] Oxidation (M)	RuBisCO activase (IC) [Ostreococcus tauri]	308802948	XP_003078787.1	Q01AY1	Ot04g02690
674.793	2695.14	0.55718	45.9928	23.75	FQGGAGIGGTHNAVMSSQDYLSAGMK	[15] Oxidation (M), [17] Phospho (ST), [25] Oxidation (M)	RuBisCO activase (IC) [Ostreococcus tauri]	308802948	XP_003078787.1	Q01AY1	Ot04g02690
1348.58	2695.14	0.19155	45.9928	57.86	FQGGAGIGGTHNAVMSSQDYLSAGMK	[15] Oxidation (M), [17] Phospho (ST), [25] Oxidation (M)	RuBisCO activase (IC) [Ostreococcus tauri]	308802948	XP_003078787.1	Q01AY1	Ot04g02690
1639.76	3277.51	0.22262	68.0089	50.41	FQPSTASFRPTSYAPPAAPATAPATSFQPAY	[11] Phospho (T)	phosphate binding protein (ISS) [Ostreococcus tauri]	308805124	XP_003079874.1	Q016Z1	Ot06g02610
1093.51	3277.51	0.23853	62.6514	33.19	FQPSTASFRPTSYAPPAAPATAPATSFQPAY	[13] Phospho (Y)	phosphate binding protein (ISS) [Ostreococcus tauri]	308805124	XP_003079874.1	Q016Z1	Ot06g02610
1093.51	3277.51	0.23853	62.6514	36.66	FQPSTASFRPTSYAPPAAPATAPATSFQPAY	[7] Phospho (ST)	phosphate binding protein (ISS) [Ostreococcus tauri]	308805124	XP_003079874.1	Q016Z1	Ot06g02610
1093.51	3277.51	0.73394	61.029	50.31	FQPSTASFRPTSYAPPAAPATAPATSFQPAY	[5] Phospho (ST)	phosphate binding protein (ISS) [Ostreococcus tauri]	308805124	XP_003079874.1	Q016Z1	Ot06g02610
1639.76	3277.51	0.67719	61.0602	33.02	FQPSTASFRPTSYAPPAAPATAPATSFQPAY	[7] Phospho (ST)	phosphate binding protein (ISS) [Ostreococcus tauri]	308805124	XP_003079874.1	Q016Z1	Ot06g02610
558.278	1114.54	0.18566	37.0686	23.98	FQTSKSLPK	[4] Phospho (S)| [6] Phospho (S)	mitogen-activated protein kinase, putative / MAPK, putative (ISS) [Ostreococcus tauri]	308806606	XP_003080614.1	Q013Z7	Ot08g00430
558.278	1114.54	0.79102	36.0872	33.41	FQTSKSLPK	[4] Phospho (ST)	mitogen-activated protein kinase, putative / MAPK, putative (ISS) [Ostreococcus tauri]	308806606	XP_003080614.1	Q013Z7	Ot08g00430
984.948	1967.88	1.44449	42.249	103.95	FQTTTTTTTTTTINSGGR	[15] Phospho (S)	unnamed protein product [Ostreococcus tauri]	308813039	XP_003083826.1	Q00TM3	Ot17g00660
565.25	1128.49	1.02911	35.1395	27.74	FRSFHEAR	[3] Phospho (S)	phosphoinositide-specific phospholipase C (ISS) [Ostreococcus tauri]	308806768	XP_003080695.1		Ot08g01240
569.705	1137.4	0.04045	49.7065	35.68	FSCSWSER	[6] Phospho (S)	phosphoinositide-specific phospholipase C (ISS) [Ostreococcus tauri]	308806768	XP_003080695.1		Ot08g01240
438.186	874.358	0.25456	39.0806	27.26	FSSGLER	[3] Phospho (S)	calcium channel alpha-1 chain homolog-Fugu rubripes (ISS) [Ostreococcus tauri]	308805054	XP_003079839.1	Q017C6	Ot06g02260
438.186	874.358	0.59001	37.181	27.84	FSSGLER	[3] Phospho (S)	calcium channel alpha-1 chain homolog-Fugu rubripes (ISS) [Ostreococcus tauri]	308805054	XP_003079839.1	Q017C6	Ot06g02260
438.187	874.359	0.19733	35.9032	28.59	FSSGLER	[3] Phospho (ST)	calcium channel alpha-1 chain homolog-Fugu rubripes (ISS) [Ostreococcus tauri]	308805054	XP_003079839.1	Q017C6	Ot06g02260
438.187	874.359	0.0681	33.9555	21.95	FSSGLER	[3] Phospho (ST)	calcium channel alpha-1 chain homolog-Fugu rubripes (ISS) [Ostreococcus tauri]	308805054	XP_003079839.1	Q017C6	Ot06g02260
707.339	1412.66	4.32679	36.511	27.82	FTGKTQDAPLQK	[5] Phospho (T)	COG0740: Protease subunit of ATP-dependent Clp proteases (ISS) [Ostreococcus tauri]	308803947	XP_003079286.1	Q019I1	Ot05g01890
750.294	1498.57	0.68547	39.0574	35.93	FTLDSMDMDKGK	[5] Phospho (ST), [6] Oxidation (M), [8] Oxidation (M)	Ca2+-dependent lipid-binding protein CLB1/vesicle protein vp115/Granuphilin A, contains C2 domain (ISS) [Ostreococcus tauri]	308802195	XP_003078411.1	Q01C04	Ot03g05010
750.294	1498.57	0.86641	36.9162	45.04	FTLDSMDMDKGK	[5] Phospho (ST), [6] Oxidation (M), [8] Oxidation (M)	Ca2+-dependent lipid-binding protein CLB1/vesicle protein vp115/Granuphilin A, contains C2 domain (ISS) [Ostreococcus tauri]	308802195	XP_003078411.1	Q01C04	Ot03g05010
561.74	1121.47	1.49104	32.021	34.27	FTSSVSSEAK	[6] Phospho (S)	putative zinc finger protein (ISS) [Ostreococcus tauri]	308799629	XP_003074595.1	Q01FP8	Ot01g05310
561.739	1121.46	0.32137	30.7787	42.42	FTSSVSSEAK	[6] Phospho (ST)	putative zinc finger protein (ISS) [Ostreococcus tauri]	308799629	XP_003074595.1	Q01FP8	Ot01g05310
561.739	1121.46	0.26994	29.3207	51.98	FTSSVSSEAK	[6] Phospho (ST)	putative zinc finger protein (ISS) [Ostreococcus tauri]	308799629	XP_003074595.1	Q01FP8	Ot01g05310
575.753	1149.49	2.04228	47.6585	38.96	FTTSASVMAR	[6] Phospho (S)	unnamed protein product [Ostreococcus tauri]	308801865	XP_003078246.1	Q01CG7	Ot03g03350
583.749	1165.48	0.05054	34.1195	23.08	FTTSASVMAR	[6] Phospho (S), [8] Oxidation (M)	unnamed protein product [Ostreococcus tauri]	308801865	XP_003078246.1	Q01CG7	Ot03g03350
583.749	1165.48	0.07342	33.8739	25.01	FTTSASVMAR	[6] Phospho (ST), [8] Oxidation (M)	unnamed protein product [Ostreococcus tauri]	308801865	XP_003078246.1	Q01CG7	Ot03g03350
583.749	1165.48	0.08391	31.4843	40.4	FTTSASVMAR	[6] Phospho (ST), [8] Oxidation (M)	unnamed protein product [Ostreococcus tauri]	308801865	XP_003078246.1	Q01CG7	Ot03g03350
1414.15	2826.28	0.67808	64.3729	49.27	FVAANGEELTGETGTYIYMAPEVIR	[10] Phospho (ST), [19] Oxidation (M)	putative serine/threonine-protein kinase ctr1 (ISS) [Ostreococcus tauri]	308809471	XP_003082045.1	Q00YR1	Ot11g02430
943.102	2826.28	0.33641	62.7952	31.83	FVAANGEELTGETGTYIYMAPEVIR	[15] Phospho (ST), [19] Oxidation (M)	putative serine/threonine-protein kinase ctr1 (ISS) [Ostreococcus tauri]	308809471	XP_003082045.1	Q00YR1	Ot11g02430
1013.38	2024.74	0.21259	40.5597	60.54	FVDDEDVDAMSEEEATK	[10] Oxidation (M), [11] Phospho (S)	unnamed protein product [Ostreococcus tauri]	308801136	XP_003075349.1	Q01DI2	Ot02g07460
749.341	1496.67	0.39432	49.0724	45.86	FVIENNPSSPTGR	[9] Phospho (S)	predicted protein [Ostreococcus lucimarinus CCE9901]	145340510	XP_001415366.1	A4RQD0	OSTLU_48569
749.34	1496.67	0.18441	44.2203	71	FVIENNPSSPTGR	[9] Phospho (S)	RIR1_BRARE Ribonucleoside-diphosphate reductase large subunit (ISS) [Ostreococcus tauri]	308798579	XP_003074069.1	Q01H73	Ot01g00100
749.341	1496.67	0.60658	43.782	57.59	FVIENNPSSPTGR	[9] Phospho (ST)	RIR1_BRARE Ribonucleoside-diphosphate reductase large subunit (ISS) [Ostreococcus tauri]	308798579	XP_003074069.1	Q01H73	Ot01g00100
749.34	1496.67	0.20924	41.8813	70.93	FVIENNPSSPTGR	[9] Phospho (ST)	RIR1_BRARE Ribonucleoside-diphosphate reductase large subunit (ISS) [Ostreococcus tauri]	308798579	XP_003074069.1	Q01H73	Ot01g00100
595.784	1189.55	0.08533	59.3209	41.53	FVLASPSFSR	[7] Phospho (ST)	Predicted membrane protein (patched superfamily) (ISS) [Ostreococcus tauri]	308808346	XP_003081483.1	Q010M7	Ot10g00480
595.784	1189.55	0.08533	59.3209	27.18	FVLASPSFSR	[9] Phospho (ST)	Predicted membrane protein (patched superfamily) (ISS) [Ostreococcus tauri]	308808346	XP_003081483.1	Q010M7	Ot10g00480
595.784	1189.55	0.00168	57.4323	23.67	FVLASPSFSR	[7] Phospho (ST)	Predicted membrane protein (patched superfamily) (ISS) [Ostreococcus tauri]	308808346	XP_003081483.1	Q010M7	Ot10g00480
595.784	1189.55	0.38999	55.1413	24.21	FVLASPSFSR	[9] Phospho (ST)	Predicted membrane protein (patched superfamily) (ISS) [Ostreococcus tauri]	308808346	XP_003081483.1	Q010M7	Ot10g00480
801.39	1600.77	0.54879	56.73	37.88	FVLASPSFSRDPAK	[7] Phospho (ST)	Predicted membrane protein (patched superfamily) (ISS) [Ostreococcus tauri]	308808346	XP_003081483.1	Q010M7	Ot10g00480
801.39	1600.77	0.54879	56.73	35.12	FVLASPSFSRDPAK	[9] Phospho (ST)	Predicted membrane protein (patched superfamily) (ISS) [Ostreococcus tauri]	308808346	XP_003081483.1	Q010M7	Ot10g00480
801.389	1600.76	1.06276	54.7089	40.29	FVLASPSFSRDPAK	[9] Phospho (ST)	Predicted membrane protein (patched superfamily) (ISS) [Ostreococcus tauri]	308808346	XP_003081483.1	Q010M7	Ot10g00480
689.314	1376.61	0.09161	59.1732	46.04	FVQSVFGSPSSR	[10] Phospho (S)	unnamed protein product [Ostreococcus tauri]	308810485	XP_003082551.1	Q00XA3	Ot13g00800
689.315	1376.61	1.67086	49.9548	47.08	FVQSVFGSPSSR	[10] Phospho (ST)	unnamed protein product [Ostreococcus tauri]	308810485	XP_003082551.1	Q00XA3	Ot13g00800
936.104	2805.29	0.18051	70.9236	38.06	FYAGNVPNRFEPLSDDDDLLLSTK	[14] Phospho (ST)	putative ubiquitin-specific protease UBP12 (ISS) [Ostreococcus tauri]	308800772	XP_003075167.1	Q01E14	Ot02g05640
936.104	2805.29	0.21455	68.4016	42.85	FYAGNVPNRFEPLSDDDDLLLSTK	[14] Phospho (ST)	putative ubiquitin-specific protease UBP12 (ISS) [Ostreococcus tauri]	308800772	XP_003075167.1	Q01E14	Ot02g05640
952.674	3806.67	0.82519	61.7302	22.3	GAAAAAAAAAAASDAEEATEPNVEDAVPTTEDEVVESAR	[13] Phospho (ST)	unnamed protein product [Ostreococcus tauri]	308803601	XP_003079113.1	Q01A04	Ot05g00160
1067.91	2133.81	0.34426	58.2866	64.07	GAEGCPYELVEEEDSKEGG	[15] Phospho (S)	unnamed protein product [Ostreococcus tauri]	308803056	XP_003078841.1	Q01AS7	Ot04g03230
1067.91	2133.81	0.29582	53.7056	45.74	GAEGCPYELVEEEDSKEGG	[15] Phospho (S)	unnamed protein product [Ostreococcus tauri]	308803056	XP_003078841.1	Q01AS7	Ot04g03230
1092.47	2182.92	2.27268	78.7835	48.46	GAFGMSLITGLFAGSDDDEGK	[5] Oxidation (M), [15] Phospho (ST)	unnamed protein product [Ostreococcus tauri]	308802319	XP_003078473.1	Q01BU4	Ot03g05630
1092.47	2182.92	2.65394	76.7297	41.39	GAFGMSLITGLFAGSDDDEGK	[5] Oxidation (M), [15] Phospho (ST)	unnamed protein product [Ostreococcus tauri]	308802319	XP_003078473.1	Q01BU4	Ot03g05630
725.309	1448.6	0.19202	26.3549	62.6	GAGADAASAPNSPAGR	[12] Phospho (S)	unnamed protein product [Ostreococcus tauri]	308803534	XP_003079080.1	Q01A38	Ot04g05630
725.308	1448.6	1.91948	23.6514	71.52	GAGADAASAPNSPAGR	[12] Phospho (ST)	unnamed protein product [Ostreococcus tauri]	308803534	XP_003079080.1	Q01A38	Ot04g05630
731.993	2192.96	0.48092	49.6287	31.19	GAGDASGDGDKDPSDITLPVAR	[6] Phospho (ST)	DNA polymerase epsilon, subunit C (ISS) [Ostreococcus tauri]	308811336	XP_003082976.1	Q00W27	Ot14g01850
686.279	1370.54	1.01326	36.7488	24.12	GAGGGGFGQPMSPR	[11] Oxidation (M), [12] Phospho (S)	Predicted membrane protein (ISS) [Ostreococcus tauri]	308800720	XP_003075141.1	Q01E40	Ot02g05380
686.279	1370.54	0.14445	34.7163	34.54	GAGGGGFGQPMSPR	[11] Oxidation (M), [12] Phospho (S)	Predicted membrane protein (ISS) [Ostreococcus tauri]	308800720	XP_003075141.1	Q01E40	Ot02g05380
686.279	1370.54	0.18996	33.4206	24.6	GAGGGGFGQPMSPR	[11] Oxidation (M), [12] Phospho (ST)	Predicted membrane protein (ISS) [Ostreococcus tauri]	308800720	XP_003075141.1	Q01E40	Ot02g05380
686.279	1370.54	0.03319	31.6336	30.66	GAGGGGFGQPMSPR	[11] Oxidation (M), [12] Phospho (ST)	Predicted membrane protein (ISS) [Ostreococcus tauri]	308800720	XP_003075141.1	Q01E40	Ot02g05380
1087.79	3260.35	1.99255	56.3219	22.7	GAGSSDTSAASPAPIPSSTRMISMLNNASVK	[19] Phospho (ST), [23] Phospho (ST), [24] Oxidation (M), [29] Phospho (ST)	5'-3' exoribonuclease 1 (ISS) [Ostreococcus tauri]	308805328	XP_003079976.1	Q016N9	Ot06g03610
690.77	1379.53	0.72742	38.0079	40.47	GALSSSSEDERY	[6] Phospho (ST)	unnamed protein product [Ostreococcus tauri]	308807741	XP_003081181.1	Q011T0	Ot09g01910
690.77	1379.53	0.72742	38.0079	53.28	GALSSSSEDERY	[7] Phospho (ST)	unnamed protein product [Ostreococcus tauri]	308807741	XP_003081181.1	Q011T0	Ot09g01910
837.68	2510.02	0.55629	68.2132	36.61	GAPADASSNDVDPEEIELDAMER	[8] Phospho (S)	putative Ribosome recycling factor, (ISS) [Ostreococcus tauri]	308800952	XP_003075257.1	Q01DS4	Ot02g06540
1264.01	2526.01	0.69571	55.2825	68.62	GAPADASSNDVDPEEIELDAMER	[8] Phospho (S), [21] Oxidation (M)	putative Ribosome recycling factor, (ISS) [Ostreococcus tauri]	308800952	XP_003075257.1	Q01DS4	Ot02g06540
843.012	2526.01	1.05649	55.2448	54.02	GAPADASSNDVDPEEIELDAMER	[8] Phospho (ST), [21] Oxidation (M)	putative Ribosome recycling factor, (ISS) [Ostreococcus tauri]	308800952	XP_003075257.1	Q01DS4	Ot02g06540
1264.01	2526.01	0.10667	55.2448	102.2	GAPADASSNDVDPEEIELDAMER	[8] Phospho (ST), [21] Oxidation (M)	putative Ribosome recycling factor, (ISS) [Ostreococcus tauri]	308800952	XP_003075257.1	Q01DS4	Ot02g06540
1264.01	2526.01	0.32408	53.5421	79.4	GAPADASSNDVDPEEIELDAMER	[8] Phospho (ST), [21] Oxidation (M)	putative Ribosome recycling factor, (ISS) [Ostreococcus tauri]	308800952	XP_003075257.1	Q01DS4	Ot02g06540
634.78	1267.55	0.88551	52.4545	34.07	GASDAEIADLAR	[3] Phospho (ST)	GDP-mannose mannosylhydrolase (ISS) [Ostreococcus tauri]	308810783	XP_003082700.1	Q00WV4	Ot13g02290
555.734	1109.45	0.33674	49.922	44.69	GASFGYSVSR	[3] Phospho (S)	unnamed protein product [Ostreococcus tauri]	308803030	XP_003078828.1	Q01AU0	Ot04g03100
774.35	2320.03	0.69283	72.557	70.18	GASWHGNDAALNAIEFDVPTR	[3] Phospho (S)	putative nodule inception protein (ISS) [Ostreococcus tauri]	308805607	XP_003080115.1	Q015Z7	Ot07g00090
774.351	2320.03	1.53904	65.9001	32.19	GASWHGNDAALNAIEFDVPTR	[3] Phospho (ST)	putative nodule inception protein (ISS) [Ostreococcus tauri]	308805607	XP_003080115.1	Q015Z7	Ot07g00090
680.642	2038.91	0.64268	58.6019	31.07	GAVPSRSSTPPIPPLAPR	[5] Phospho (S), [8] Phospho (S), [9] Phospho (T)	Magnesium transporters: CorA family (ISS) [Ostreococcus tauri]	308812882	XP_003083748.1	Q00TV2	Ot16g02990
653.987	1958.94	0.07036	51.0515	21.23	GAVPSRSSTPPIPPLAPR	[5] Phospho (ST), [9] Phospho (ST)	Magnesium transporters: CorA family (ISS) [Ostreococcus tauri]	308812882	XP_003083748.1	Q00TV2	Ot16g02990
1062.95	2123.89	0.00431	60.3742	90.28	GDAGLELDALSSGEEDDVPR	[12] Phospho (S)	unnamed protein product [Ostreococcus tauri]	308801353	XP_003077990.1	Q01D73	Ot03g00780
1102.94	2203.86	1.39265	57.2393	65.02	GDAGLELDALSSGEEDDVPR	[11] Phospho (ST), [12] Phospho (ST)	unnamed protein product [Ostreococcus tauri]	308801353	XP_003077990.1	Q01D73	Ot03g00780
848.876	1695.74	1.4554	62.4839	63.41	GDLESVDGGDVVDALR	[5] Phospho (ST)	unnamed protein product [Ostreococcus tauri]	308811218	XP_003082917.1	Q00W86	Ot14g01260
848.875	1695.74	0.64651	60.6129	51.95	GDLESVDGGDVVDALR	[5] Phospho (ST)	unnamed protein product [Ostreococcus tauri]	308811218	XP_003082917.1	Q00W86	Ot14g01260
987.946	1973.88	1.88011	68.5486	102.24	GDSASGLASFLGASEPTATR	[3] Phospho (ST)	unnamed protein product [Ostreococcus tauri]	308801110	XP_003075336.1	Q01DJ5	Ot02g07330
987.946	1973.88	1.88011	68.5486	63.25	GDSASGLASFLGASEPTATR	[5] Phospho (ST)	unnamed protein product [Ostreococcus tauri]	308801110	XP_003075336.1	Q01DJ5	Ot02g07330
658.965	1973.87	0.35596	68.5332	26.02	GDSASGLASFLGASEPTATR	[3] Phospho (ST)	unnamed protein product [Ostreococcus tauri]	308801110	XP_003075336.1	Q01DJ5	Ot02g07330
658.966	1973.87	0.85215	66.6561	40.44	GDSASGLASFLGASEPTATR	[3] Phospho (ST)	unnamed protein product [Ostreococcus tauri]	308801110	XP_003075336.1	Q01DJ5	Ot02g07330
987.945	1973.87	0.65919	66.5759	109.86	GDSASGLASFLGASEPTATR	[3] Phospho (ST)	unnamed protein product [Ostreococcus tauri]	308801110	XP_003075336.1	Q01DJ5	Ot02g07330
701.664	2101.97	0.28754	70.8375	41.69	GDSASGLASFLGASEPTATRK	[3] Phospho (S)	unnamed protein product [Ostreococcus tauri]	308801110	XP_003075336.1	Q01DJ5	Ot02g07330
701.664	2101.97	0.60546	63.8448	39.36	GDSASGLASFLGASEPTATRK	[3] Phospho (ST)	unnamed protein product [Ostreococcus tauri]	308801110	XP_003075336.1	Q01DJ5	Ot02g07330
897.771	2690.29	0.05188	67.6809	91.11	GDSVRDPSSPLLGTAIAGSPIADASTR	[9] Phospho (S)	putative protein (ISS) [Ostreococcus tauri]	308803014	XP_003078820.1	Q01AU8	Ot04g03020
924.423	2770.25	3.95598	63.8805	42.11	GDSVRDPSSPLLGTAIAGSPIADASTR	[14] Phospho (T), [19] Phospho (S)	putative protein (ISS) [Ostreococcus tauri]	308803014	XP_003078820.1	Q01AU8	Ot04g03020
897.771	2690.29	0.01581	62.7811	47.7	GDSVRDPSSPLLGTAIAGSPIADASTR	[3] Phospho (ST)	putative protein (ISS) [Ostreococcus tauri]	308803014	XP_003078820.1	Q01AU8	Ot04g03020
897.771	2690.29	0.01581	62.7811	48.91	GDSVRDPSSPLLGTAIAGSPIADASTR	[8] Phospho (ST)	putative protein (ISS) [Ostreococcus tauri]	308803014	XP_003078820.1	Q01AU8	Ot04g03020
897.771	2690.29	0.01581	62.7811	51.29	GDSVRDPSSPLLGTAIAGSPIADASTR	[9] Phospho (ST)	putative protein (ISS) [Ostreococcus tauri]	308803014	XP_003078820.1	Q01AU8	Ot04g03020
897.772	2690.29	0.85448	60.8777	67.68	GDSVRDPSSPLLGTAIAGSPIADASTR	[9] Phospho (ST)	putative protein (ISS) [Ostreococcus tauri]	308803014	XP_003078820.1	Q01AU8	Ot04g03020
1283.22	3846.62	0.14596	82.1281	29.63	GDVDSDGFLLDSDLESDGEDDEHIIMEFTPTPLK	[16] Phospho (ST), [26] Oxidation (M)	intersectin 1 isoform ITSN-s (ISS) [Ostreococcus tauri]	308804159	XP_003079392.1	Q018X5	Ot05g02950
1364.26	4089.75	1.77988	85.3149	36.21	GDVDSDGFLLDSDLESDGEDDEHIIMEFTPTPLKDK	[16] Phospho (S), [26] Oxidation (M)	intersectin 1 isoform ITSN-s (ISS) [Ostreococcus tauri]	308804159	XP_003079392.1	Q018X5	Ot05g02950
909.388	2725.14	3.03569	67.4892	32.79	GEDGAFYDESHTFSGSVPGSPVFTR	[16] Phospho (S)	unnamed protein product [Ostreococcus tauri]	308807250	XP_003080936.1	Q012S6	Ot08g03660
931.415	2791.22	2.20386	86.4283	39.71	GEGFAGGSDVGWLLGTTPTEGEFNWK	[17] Phospho (T)	RNA-binding protein La (ISS) [Ostreococcus tauri]	308813524	XP_003084068.1	Q00SY0	Ot18g00370
694.322	2079.94	1.66397	54.4993	53.51	GEGLNADVAAIPEASSSEKR	[17] Phospho (S)	unnamed protein product [Ostreococcus tauri]	308810395	XP_003082506.1	Q00XE8	Ot13g00350
694.323	2079.95	0.2221	50.2773	39.51	GEGLNADVAAIPEASSSEKR	[17] Phospho (S)| [15] Phospho (S)	unnamed protein product [Ostreococcus tauri]	308810395	XP_003082506.1	Q00XE8	Ot13g00350
1040.98	2079.95	0.44707	50.3069	39.39	GEGLNADVAAIPEASSSEKR	[16] Phospho (S)	unnamed protein product [Ostreococcus tauri]	308810395	XP_003082506.1	Q00XE8	Ot13g00350
694.323	2079.95	0.00997	49.6135	47.15	GEGLNADVAAIPEASSSEKR	[16] Phospho (ST)	unnamed protein product [Ostreococcus tauri]	308810395	XP_003082506.1	Q00XE8	Ot13g00350
694.323	2079.95	0.00997	49.6135	42	GEGLNADVAAIPEASSSEKR	[17] Phospho (ST)	unnamed protein product [Ostreococcus tauri]	308810395	XP_003082506.1	Q00XE8	Ot13g00350
694.327	2079.96	6.24644	46.7119	31.2	GEGLNADVAAIPEASSSEKR	[17] Phospho (ST)	unnamed protein product [Ostreococcus tauri]	308810395	XP_003082506.1	Q00XE8	Ot13g00350
528.214	1054.41	0.92494	43.6622	21.2	GEMSPALDR	[4] Phospho (S)	unnamed protein product [Ostreococcus tauri]	308805322	XP_003079973.1	Q016P2	Ot06g03580
1217.47	2432.92	0.00247	42.685	58.59	GENGEVVSVDSDDEDEEMAGVR	[11] Phospho (S), [18] Oxidation (M)	Serine/threonine specific protein phosphatase PP1, catalytic subunit (ISS) [Ostreococcus tauri]	308811138	XP_003082877.1	Q00WC6	Ot14g00860
1217.46	2432.91	0.83858	42.592	26.74	GENGEVVSVDSDDEDEEMAGVR	[11] Phospho (ST), [18] Oxidation (M)	Serine/threonine specific protein phosphatase PP1, catalytic subunit (ISS) [Ostreococcus tauri]	308811138	XP_003082877.1	Q00WC6	Ot14g00860
1217.47	2432.92	0.25475	40.918	87.85	GENGEVVSVDSDDEDEEMAGVR	[11] Phospho (ST), [18] Oxidation (M)	Serine/threonine specific protein phosphatase PP1, catalytic subunit (ISS) [Ostreococcus tauri]	308811138	XP_003082877.1	Q00WC6	Ot14g00860
811.98	2432.92	0.36406	40.918	31.61	GENGEVVSVDSDDEDEEMAGVR	[11] Phospho (ST), [18] Oxidation (M)	Serine/threonine specific protein phosphatase PP1, catalytic subunit (ISS) [Ostreococcus tauri]	308811138	XP_003082877.1	Q00WC6	Ot14g00860
716.323	1430.63	1.2744	43.3762	29.26	GESVTPLYEQTK	[3] Phospho (ST)	unnamed protein product [Ostreococcus tauri]	308811785	XP_003083200.1	Q00VF2	Ot15g00570
794.373	1586.73	2.2806	48.1281	26.77	GESVTPLYEQTKR	[3] Phospho (S)	unnamed protein product [Ostreococcus tauri]	308811785	XP_003083200.1	Q00VF2	Ot15g00570
794.375	1586.73	0.28284	42.6723	26.75	GESVTPLYEQTKR	[3] Phospho (ST)	unnamed protein product [Ostreococcus tauri]	308811785	XP_003083200.1	Q00VF2	Ot15g00570
685.642	2053.91	0.46941	42.1775	36.55	GETSAAGREDGASASGPSIVR	[15] Phospho (S)| [4] Phospho (S)	unnamed protein product [Ostreococcus tauri]	308799213	XP_003074387.1	Q01GA6	Ot01g03270
1027.96	2053.9	0.90819	42.1775	37.71	GETSAAGREDGASASGPSIVR	[13] Phospho (S)| [4] Phospho (S)	unnamed protein product [Ostreococcus tauri]	308799213	XP_003074387.1	Q01GA6	Ot01g03270
685.643	2053.91	0.21696	38.7714	34.07	GETSAAGREDGASASGPSIVR	[13] Phospho (S)	unnamed protein product [Ostreococcus tauri]	308799213	XP_003074387.1	Q01GA6	Ot01g03270
811.369	1620.72	1.09475	26.6662	23.13	GEVSGGSAPTSPSRPR	[11] Phospho (ST)	anaphase promoting complex subunit 3 / cell division cycle prote (IC) [Ostreococcus tauri]	308804690	XP_003079657.1	Q017V9	Ot06g00430
931.894	1861.77	0.1554	46.2414	25.8	GFDASLSSVDNEKEER	[8] Phospho (ST)	Mitofusin 1 GTPase, involved in mitochondrila biogenesis (ISS) [Ostreococcus tauri]	308808993	XP_003081806.1	Q00ZF0	Ot11g00040
463.198	924.381	0.15893	65.1089	25.9	GFMSFLK	[3] Oxidation (M), [4] Phospho (ST)	unnamed protein product [Ostreococcus tauri]	308811777	XP_003083196.1	Q00VF6	Ot15g00530
463.198	924.381	0.13008	59.8167	26.33	GFMSFLK	[3] Oxidation (M), [4] Phospho (ST)	unnamed protein product [Ostreococcus tauri]	308811777	XP_003083196.1	Q00VF6	Ot15g00530
541.249	1080.48	0.02227	65.1115	27.41	GFMSFLKR	[3] Oxidation (M), [4] Phospho (S)	unnamed protein product [Ostreococcus tauri]	308811777	XP_003083196.1	Q00VF6	Ot15g00530
541.249	1080.48	0.0859	61.746	33.06	GFMSFLKR	[3] Oxidation (M), [4] Phospho (S)	unnamed protein product [Ostreococcus tauri]	308811777	XP_003083196.1	Q00VF6	Ot15g00530
541.249	1080.48	0.01272	60.9703	25.47	GFMSFLKR	[3] Oxidation (M), [4] Phospho (ST)	unnamed protein product [Ostreococcus tauri]	308811777	XP_003083196.1	Q00VF6	Ot15g00530
541.249	1080.48	0.04964	58.2326	31.14	GFMSFLKR	[3] Oxidation (M), [4] Phospho (ST)	unnamed protein product [Ostreococcus tauri]	308811777	XP_003083196.1	Q00VF6	Ot15g00530
562.208	1122.4	0.3748	59.0951	20.32	GFSADFDER	[3] Phospho (S)	unnamed protein product [Ostreococcus tauri]	308803292	XP_003078959.1	Q01AF9	Ot04g04410
562.208	1122.4	0.23609	54.4549	32.06	GFSADFDER	[3] Phospho (S)	unnamed protein product [Ostreococcus tauri]	308803292	XP_003078959.1	Q01AF9	Ot04g04410
698.614	2092.82	0.07281	51.589	25.23	GFSAMELDNYDEEHGKR	[3] Phospho (S), [5] Oxidation (M)	unnamed protein product [Ostreococcus tauri]	308806023	XP_003080323.1	Q015D9	Ot07g02170
430.717	859.42	0.63436	43.7746	22.15	GFSLTKK	[5] Phospho (T)	Phosphatidylinositol-4-phosphate 5-kinase (ISS) [Ostreococcus tauri]	308813586	XP_003084099.1		Ot18g00680
578.779	1155.54	0.11349	54.8029	56.12	GGALAGIGGFTR	[11] Phospho (ST)	unnamed protein product [Ostreococcus tauri]	308812570	XP_003083592.1	Q00UA8	Ot16g01420
1084.47	3250.4	0.43853	87.5177	47.82	GGANLHTDGSEGEGTLADTLFDEGFDAFLSK	[15] Phospho (ST)	unnamed protein product [Ostreococcus tauri]	308805320	XP_003079972.1	Q016P3	Ot06g03570
865.823	1729.63	0.36241	37.2364	83.94	GGASDAEEDDVSEDVR	[4] Phospho (ST)	unnamed protein product [Ostreococcus tauri]	308811010	XP_003082813.1	Q00WJ0	Ot14g00220
943.873	1885.73	0.57728	39.5883	57	GGASDAEEDDVSEDVRR	[4] Phospho (S)	unnamed protein product [Ostreococcus tauri]	308811010	XP_003082813.1	Q00WJ0	Ot14g00220
943.874	1885.73	0.04275	38.3466	48.28	GGASDAEEDDVSEDVRR	[4] Phospho (ST)	unnamed protein product [Ostreococcus tauri]	308811010	XP_003082813.1	Q00WJ0	Ot14g00220
629.585	1885.73	0.2571	36.6396	36.2	GGASDAEEDDVSEDVRR	[4] Phospho (ST)	unnamed protein product [Ostreococcus tauri]	308811010	XP_003082813.1	Q00WJ0	Ot14g00220
943.873	1885.73	0.51778	36.6396	62.35	GGASDAEEDDVSEDVRR	[4] Phospho (ST)	unnamed protein product [Ostreococcus tauri]	308811010	XP_003082813.1	Q00WJ0	Ot14g00220
865.33	1728.64	1.53641	29.5142	58.09	GGDDAAESEAGADATGGAK	[8] Phospho (ST)	unnamed protein product [Ostreococcus tauri]	308802484	XP_003078555.1	Q01BL1	Ot04g00370
1206.99	2411.97	0.2059	61.9247	86.43	GGEPLEGSDEEDDAIGFASPNAR	[8] Phospho (S)	Ps16 protein (ISS) [Ostreococcus tauri]	308807591	XP_003081106.1	Q012A5	Ot09g01160
1207	2411.98	1.18279	56.9228	73.65	GGEPLEGSDEEDDAIGFASPNAR	[8] Phospho (S)	Ps16 protein (ISS) [Ostreococcus tauri]	308807591	XP_003081106.1	Q012A5	Ot09g01160
458.184	914.353	0.35959	27.4132	26.14	GGFDSQPK	[5] Phospho (ST)	Serine/threonine protein kinase (ISS) [Ostreococcus tauri]	308799137	XP_003074349.1	Q01GE4	Ot01g02880
458.184	914.353	0.19938	25.9539	22.84	GGFDSQPK	[5] Phospho (ST)	Serine/threonine protein kinase (ISS) [Ostreococcus tauri]	308799137	XP_003074349.1	Q01GE4	Ot01g02880
714.85	1427.69	0.20663	76.2549	23.22	GGFGLPALPSFGTK	[10] Phospho (ST)	unnamed protein product [Ostreococcus tauri]	308813159	XP_003083886.1	Q00TG3	Ot17g01260
714.85	1427.69	0.43842	74.3916	26.43	GGFGLPALPSFGTK	[10] Phospho (ST)	unnamed protein product [Ostreococcus tauri]	308813159	XP_003083886.1	Q00TG3	Ot17g01260
528.936	1583.79	0.00884	73.6777	30.57	GGFGLPALPSFGTKR	[10] Phospho (ST)	unnamed protein product [Ostreococcus tauri]	308813159	XP_003083886.1	Q00TG3	Ot17g01260
792.9	1583.79	0.13248	73.657	49.56	GGFGLPALPSFGTKR	[10] Phospho (ST)	unnamed protein product [Ostreococcus tauri]	308813159	XP_003083886.1	Q00TG3	Ot17g01260
528.936	1583.79	0.11252	78.2225	20.8	GGFGLPALPSFGTKR	[10] Phospho (ST)	unnamed protein product [Ostreococcus tauri]	308813159	XP_003083886.1	Q00TG3	Ot17g01260
489.216	976.417	0.21083	67.5261	31.59	GGGFLGSFR	[7] Phospho (S)	ftsZ1 (ISS) [Ostreococcus tauri]	308806954	XP_003080788.1		Ot08g02180
489.216	976.417	0.01567	62.4567	37.95	GGGFLGSFR	[7] Phospho (S)	ftsZ1 (ISS) [Ostreococcus tauri]	308806954	XP_003080788.1		Ot08g02180
489.216	976.417	0.21944	62.3499	38.87	GGGFLGSFR	[7] Phospho (ST)	ftsZ1 (ISS) [Ostreococcus tauri]	308806954	XP_003080788.1		Ot08g02180
489.215	976.416	0.38056	60.0977	37.25	GGGFLGSFR	[7] Phospho (ST)	ftsZ1 (ISS) [Ostreococcus tauri]	308806954	XP_003080788.1		Ot08g02180
544.729	1087.44	0.66357	40.9912	37.34	GGGFSVGSQGR	[8] Phospho (S)	RNA-binding protein La (ISS) [Ostreococcus tauri]	308813524	XP_003084068.1	Q00SY0	Ot18g00370
544.73	1087.44	0.06764	38.224	50.91	GGGFSVGSQGR	[8] Phospho (S)	RNA-binding protein La (ISS) [Ostreococcus tauri]	308813524	XP_003084068.1	Q00SY0	Ot18g00370
544.73	1087.45	0.36807	37.2532	67.05	GGGFSVGSQGR	[8] Phospho (ST)	RNA-binding protein La (ISS) [Ostreococcus tauri]	308813524	XP_003084068.1	Q00SY0	Ot18g00370
544.73	1087.44	0.12789	34.3861	25.8	GGGFSVGSQGR	[8] Phospho (ST)	RNA-binding protein La (ISS) [Ostreococcus tauri]	308813524	XP_003084068.1	Q00SY0	Ot18g00370
692.791	1383.57	0.27645	36.3745	59.2	GGGSDGDDATVVVR	[4] Phospho (ST)	unnamed protein product [Ostreococcus tauri]	308810463	XP_003082540.1	Q00XB4	Ot13g00690
692.79	1383.56	1.53089	34.549	71.95	GGGSDGDDATVVVR	[4] Phospho (ST)	unnamed protein product [Ostreococcus tauri]	308810463	XP_003082540.1	Q00XB4	Ot13g00690
727.879	1453.74	0.24659	41.008	34.66	GGIAPPKSPVAPQR	[8] Phospho (S)	unnamed protein product [Ostreococcus tauri]	308800760	XP_003075161.1	Q01E20	Ot02g05580
727.879	1453.74	0.07902	36.4173	57.57	GGIAPPKSPVAPQR	[8] Phospho (ST)	unnamed protein product [Ostreococcus tauri]	308800760	XP_003075161.1	Q01E20	Ot02g05580
485.589	1453.74	0.29535	35.0152	30.1	GGIAPPKSPVAPQR	[8] Phospho (ST)	unnamed protein product [Ostreococcus tauri]	308800760	XP_003075161.1	Q01E20	Ot02g05580
727.879	1453.74	0.09796	34.9524	27.53	GGIAPPKSPVAPQR	[8] Phospho (ST)	unnamed protein product [Ostreococcus tauri]	308800760	XP_003075161.1	Q01E20	Ot02g05580
604.262	1206.51	0.01636	57.5168	21.16	GGMLGFSSLSR	[3] Oxidation (M), [7] Phospho (S)	Glucosamine 6-phosphate synthetases, contain amidotransferase and phosphosugar isomerase domains (ISS) [Ostreococcus tauri]	308806838	XP_003080730.1	Q013N1	Ot08g01590
604.261	1206.51	2.51702	51.5219	21.8	GGMLGFSSLSR	[3] Oxidation (M), [7] Phospho (S)	Glucosamine 6-phosphate synthetases, contain amidotransferase and phosphosugar isomerase domains (ISS) [Ostreococcus tauri]	308806838	XP_003080730.1	Q013N1	Ot08g01590
618.781	1235.55	0.55207	36.6096	72.46	GGMTSHAAVVAR	[4] Phospho (T)	Pyruvate, phosphate dikinase, chloroplast [Precursor] (IC) [Ostreococcus tauri]	308801004	XP_003075283.1	Q01DP8	Ot02g06800
418.188	1251.54	0.25349	30.9886	49.73	GGMTSHAAVVAR	[3] Oxidation (M), [4] Phospho (T)	Pyruvate, phosphate dikinase, chloroplast [Precursor] (IC) [Ostreococcus tauri]	308801004	XP_003075283.1	Q01DP8	Ot02g06800
418.188	1251.54	0.27813	25.3015	35.42	GGMTSHAAVVAR	[3] Oxidation (M), [4] Phospho (ST)	Pyruvate, phosphate dikinase, chloroplast [Precursor] (IC) [Ostreococcus tauri]	308801004	XP_003075283.1	Q01DP8	Ot02g06800
626.779	1251.54	0.28155	25.3015	52.47	GGMTSHAAVVAR	[3] Oxidation (M), [4] Phospho (ST)	Pyruvate, phosphate dikinase, chloroplast [Precursor] (IC) [Ostreococcus tauri]	308801004	XP_003075283.1	Q01DP8	Ot02g06800
626.779	1251.54	0.28155	25.3015	36.32	GGMTSHAAVVAR	[3] Oxidation (M), [5] Phospho (ST)	Pyruvate, phosphate dikinase, chloroplast [Precursor] (IC) [Ostreococcus tauri]	308801004	XP_003075283.1	Q01DP8	Ot02g06800
418.189	1251.54	0.6073	20.6564	32.58	GGMTSHAAVVAR	[3] Oxidation (M), [4] Phospho (ST)	Pyruvate, phosphate dikinase, chloroplast [Precursor] (IC) [Ostreococcus tauri]	308801004	XP_003075283.1	Q01DP8	Ot02g06800
418.188	1251.54	0.6926	20.6354	36	GGMTSHAAVVAR	[3] Oxidation (M), [4] Phospho (ST)	Pyruvate, phosphate dikinase, chloroplast [Precursor] (IC) [Ostreococcus tauri]	308801004	XP_003075283.1	Q01DP8	Ot02g06800
626.779	1251.54	0.30089	23.6073	52.57	GGMTSHAAVVAR	[3] Oxidation (M), [4] Phospho (ST)	Pyruvate, phosphate dikinase, chloroplast [Precursor] (IC) [Ostreococcus tauri]	308801004	XP_003075283.1	Q01DP8	Ot02g06800
626.779	1251.54	0.07337	24.036	48.68	GGMTSHAAVVAR	[3] Oxidation (M), [4] Phospho (ST)	Pyruvate, phosphate dikinase, chloroplast [Precursor] (IC) [Ostreococcus tauri]	308801004	XP_003075283.1	Q01DP8	Ot02g06800
418.188	1251.54	0.01661	24.036	55.73	GGMTSHAAVVAR	[3] Oxidation (M), [4] Phospho (ST)	Pyruvate, phosphate dikinase, chloroplast [Precursor] (IC) [Ostreococcus tauri]	308801004	XP_003075283.1	Q01DP8	Ot02g06800
838.711	2513.11	0.35566	72.5938	37.45	GGNSGLVEPWELNDDDEHILPK	[4] Phospho (S)	unnamed protein product [Ostreococcus tauri]	308803548	XP_003079087.1	Q01A31	Ot04g05700
816.294	1630.57	0.4533	17.8263	45.56	GGSDAQSASEGEDEGR	[9] Phospho (ST)	unnamed protein product [Ostreococcus tauri]	308806856	XP_003080739.1	Q013M2	Ot08g01680
512.221	1022.43	0.84758	48.4489	28.76	GGSPMPELR	[3] Phospho (S)	possible site-specific DNA-methyltransferase (ISS) [Ostreococcus tauri]	308813578	XP_003084095.1	Q00SV3	Ot18g00640
520.217	1038.42	1.48841	32.7249	23.23	GGSPMPELR	[3] Phospho (S), [5] Oxidation (M)	possible site-specific DNA-methyltransferase (ISS) [Ostreococcus tauri]	308813578	XP_003084095.1	Q00SV3	Ot18g00640
1033.41	3097.2	1.39716	52.2391	56	GGSQGQGDDDEPSSSKDDDFYAQSGEAIR	[15] Phospho (S)	OJ1076_H08.5 gene product (ISS) [Ostreococcus tauri]	308813129	XP_003083871.1	Q00TH8	Ot17g01110
1033.41	3097.2	0.60355	47.6887	27.4	GGSQGQGDDDEPSSSKDDDFYAQSGEAIR	[14] Phospho (ST)	OJ1076_H08.5 gene product (ISS) [Ostreococcus tauri]	308813129	XP_003083871.1	Q00TH8	Ot17g01110
1033.41	3097.21	0.02673	45.9557	46.72	GGSQGQGDDDEPSSSKDDDFYAQSGEAIR	[14] Phospho (ST)	OJ1076_H08.5 gene product (ISS) [Ostreococcus tauri]	308813129	XP_003083871.1	Q00TH8	Ot17g01110
700.321	1398.63	0.11071	81.3427	50.97	GGSSDDLLSDLIK	[4] Phospho (S)	Acyl-CoA:diacylglycerol acyltransferase (DGAT) (ISS) [Ostreococcus tauri]	308810545	XP_003082581.1	Q00X73	Ot13g01100
740.304	1478.59	0.1801	83.8154	49.1	GGSSDDLLSDLIK	[3] Phospho (S), [4] Phospho (S)	Acyl-CoA:diacylglycerol acyltransferase (DGAT) (ISS) [Ostreococcus tauri]	308810545	XP_003082581.1	Q00X73	Ot13g01100
700.321	1398.63	0.10205	76.2758	56.46	GGSSDDLLSDLIK	[4] Phospho (ST)	Acyl-CoA:diacylglycerol acyltransferase (DGAT) (ISS) [Ostreococcus tauri]	308810545	XP_003082581.1	Q00X73	Ot13g01100
740.305	1478.59	0.23429	76.102	32.62	GGSSDDLLSDLIK	[3] Phospho (ST), [4] Phospho (ST)	Acyl-CoA:diacylglycerol acyltransferase (DGAT) (ISS) [Ostreococcus tauri]	308810545	XP_003082581.1	Q00X73	Ot13g01100
700.321	1398.63	0.32965	74.2641	83.49	GGSSDDLLSDLIK	[3] Phospho (ST)	Acyl-CoA:diacylglycerol acyltransferase (DGAT) (ISS) [Ostreococcus tauri]	308810545	XP_003082581.1	Q00X73	Ot13g01100
740.305	1478.59	0.15068	73.8199	39.71	GGSSDDLLSDLIK	[3] Phospho (ST), [4] Phospho (ST)	Acyl-CoA:diacylglycerol acyltransferase (DGAT) (ISS) [Ostreococcus tauri]	308810545	XP_003082581.1	Q00X73	Ot13g01100
700.321	1398.63	0.17123	72.4518	64.56	GGSSDDLLSDLIK	[4] Phospho (ST)	Acyl-CoA:diacylglycerol acyltransferase (DGAT) (ISS) [Ostreococcus tauri]	308810545	XP_003082581.1	Q00X73	Ot13g01100
818.356	1634.7	0.74995	73.2768	22.31	GGSSDDLLSDLIKR	[3] Phospho (ST), [4] Phospho (ST)	Acyl-CoA:diacylglycerol acyltransferase (DGAT) (ISS) [Ostreococcus tauri]	308810545	XP_003082581.1	Q00X73	Ot13g01100
673.96	2018.86	0.545	50.6222	23.85	GGSVEGVANTISQDSFSER	[15] Phospho (ST)	PROBABLE ATP-BINDING TRANSPORT ABC TRANSPORTER PROTEI (ISS) [Ostreococcus tauri]	308810943	XP_003082780.1	Q00WM4	Ot13g03090
769.332	1536.65	2.25723	39.6816	31	GGVAPDSPMTPVGEK	[7] Phospho (S), [9] Oxidation (M)	transducin family protein / WD-40 repeat family protein (ISS) [Ostreococcus tauri]	308802744	XP_003078685.1	Q01B81	Ot04g01670
769.334	1536.65	0.20758	35.4519	41.73	GGVAPDSPMTPVGEK	[7] Phospho (S), [9] Oxidation (M)	transducin family protein / WD-40 repeat family protein (ISS) [Ostreococcus tauri]	308802744	XP_003078685.1	Q01B81	Ot04g01670
769.332	1536.65	2.66261	34.5406	36.78	GGVAPDSPMTPVGEK	[7] Phospho (ST), [9] Oxidation (M)	transducin family protein / WD-40 repeat family protein (ISS) [Ostreococcus tauri]	308802744	XP_003078685.1	Q01B81	Ot04g01670
769.333	1536.65	1.54123	33.0923	30.47	GGVAPDSPMTPVGEK	[7] Phospho (ST), [9] Oxidation (M)	transducin family protein / WD-40 repeat family protein (ISS) [Ostreococcus tauri]	308802744	XP_003078685.1	Q01B81	Ot04g01670
950.042	2847.1	0.88699	59.6656	33.49	GIDDDSDVVADDDDMPVDFGNTPTAR	[6] Phospho (S), [15] Oxidation (M)	unnamed protein product [Ostreococcus tauri]	308804860	XP_003079742.1	Q017M3	Ot06g01290
950.043	2847.11	0.1072	54.6059	65.16	GIDDDSDVVADDDDMPVDFGNTPTAR	[6] Phospho (S), [15] Oxidation (M)	unnamed protein product [Ostreococcus tauri]	308804860	XP_003079742.1	Q017M3	Ot06g01290
1424.56	2847.11	0.4017	52.8991	88.42	GIDDDSDVVADDDDMPVDFGNTPTAR	[6] Phospho (ST), [15] Oxidation (M)	unnamed protein product [Ostreococcus tauri]	308804860	XP_003079742.1	Q017M3	Ot06g01290
950.045	2847.11	2.06248	52.9207	40.32	GIDDDSDVVADDDDMPVDFGNTPTAR	[6] Phospho (ST), [15] Oxidation (M)	unnamed protein product [Ostreococcus tauri]	308804860	XP_003079742.1	Q017M3	Ot06g01290
727.736	2180.19	0.05949	71.7439	26.53	GIDIVIPVAPPKPPSSTTLAK	[18] Phospho (T)	unnamed protein product [Ostreococcus tauri]	308799151	XP_003074356.1	Q01GD7	Ot01g02950
427.176	852.338	0.33377	20.9901	20.21	GIEDSPR	[5] Phospho (ST)	Ypt/Rab GTPase activating protein (ISS) [Ostreococcus tauri]	308808123	XP_003081372.1	Q010Y9	Ot09g03820
1415.28	4242.82	0.80539	68.2498	52.78	GIEGNPLLNADEGVGMDTEASAEEDAATLETLGNEEGTAEK	[16] Oxidation (M), [21] Phospho (ST)	putative C2H2 zinc-finger protein (ISS) [Ostreococcus tauri]	308812334	XP_003083474.1	Q00UM6	Ot16g00240
1190.02	4756.06	2.71675	75.906	42.63	GIEGNPLLNADEGVGMDTEASAEEDAATLETLGNEEGTAEKLDER	[16] Oxidation (M), [21] Phospho (S)	putative C2H2 zinc-finger protein (ISS) [Ostreococcus tauri]	308812334	XP_003083474.1	Q00UM6	Ot16g00240
1586.36	4756.07	0.17739	71.4104	130.21	GIEGNPLLNADEGVGMDTEASAEEDAATLETLGNEEGTAEKLDER	[16] Oxidation (M), [21] Phospho (ST)	putative C2H2 zinc-finger protein (ISS) [Ostreococcus tauri]	308812334	XP_003083474.1	Q00UM6	Ot16g00240
921.431	1840.85	2.49471	75.2946	67.53	GILAVADEPLVSCDFR	[12] Phospho (S)	NADP-glyceraldehyde-3-phosphate dehydrogenase (IC) [Ostreococcus tauri]	308808950	XP_003081785.1	Q00ZH2	Ot10g03520
612.803	1223.59	0.23094	51.6164	30.68	GILSPSGSTLGR	[8] Phospho (S)	unnamed protein product [Ostreococcus tauri]	308806375	XP_003080499.1	Q014L3	Ot07g03930
1057.98	2113.95	2.01851	53.8949	96.38	GILSPTEATSSDGATIQSSGR	[11] Phospho (S)	unnamed protein product [Ostreococcus tauri]	308804860	XP_003079742.1	Q017M3	Ot06g01290
959.774	2876.3	0.99043	52.5304	57.13	GIPGVSYDAHADQPPPPPGSPPSEAATGK	[20] Phospho (S)	unnamed protein product [Ostreococcus tauri]	308811522	XP_003083069.1	Q00VT4	Ot14g02780
959.775	2876.3	0.00733	47.8211	57.77	GIPGVSYDAHADQPPPPPGSPPSEAATGK	[20] Phospho (ST)	unnamed protein product [Ostreococcus tauri]	308811522	XP_003083069.1	Q00VT4	Ot14g02780
959.775	2876.3	0.26363	46.2296	51.62	GIPGVSYDAHADQPPPPPGSPPSEAATGK	[20] Phospho (ST)	unnamed protein product [Ostreococcus tauri]	308811522	XP_003083069.1	Q00VT4	Ot14g02780
1009.44	2016.86	0.03872	66.6912	34.4	GISDVTVDDGDDLGEVFGK	[6] Phospho (ST)	protein synthesis initiation factor eIF2 beta (ISS) [Ostreococcus tauri]	308810248	XP_003082433.1	Q00XM2	Ot12g02870
822.822	1643.63	1.51816	28.8727	71.74	GKETLTDDDDADNR	[6] Phospho (ST)	putative zinc finger protein (ISS) [Ostreococcus tauri]	308808592	XP_003081606.1	Q010A2	Ot10g01730
548.884	1643.63	0.87228	26.8666	20.91	GKETLTDDDDADNR	[6] Phospho (ST)	putative zinc finger protein (ISS) [Ostreococcus tauri]	308808592	XP_003081606.1	Q010A2	Ot10g01730
822.822	1643.63	1.31802	27.1159	62.83	GKETLTDDDDADNR	[6] Phospho (ST)	putative zinc finger protein (ISS) [Ostreococcus tauri]	308808592	XP_003081606.1	Q010A2	Ot10g01730
569.797	1137.58	0.37799	19.8345	33.14	GKSPVKSEVK	[3] Phospho (ST)	unnamed protein product [Ostreococcus tauri]	308811668	XP_003083142.1	Q00VL1	Ot14g03530
546.741	1091.47	0.55247	73.3769	52.29	GLADFFGSAK	[8] Phospho (S)	unnamed protein product [Ostreococcus tauri]	308813159	XP_003083886.1	Q00TG3	Ot17g01260
546.742	1091.47	0.05964	68.0097	45.55	GLADFFGSAK	[8] Phospho (ST)	unnamed protein product [Ostreococcus tauri]	308813159	XP_003083886.1	Q00TG3	Ot17g01260
546.742	1091.47	0.12507	63.1612	51.63	GLADFFGSAK	[8] Phospho (ST)	unnamed protein product [Ostreococcus tauri]	308813159	XP_003083886.1	Q00TG3	Ot17g01260
675.311	1348.61	0.98542	64.5302	20.99	GLADFFGSAKEK	[8] Phospho (ST)	unnamed protein product [Ostreococcus tauri]	308813159	XP_003083886.1	Q00TG3	Ot17g01260
655.329	1308.64	0.12517	61.3194	76.25	GLAGVGEAIISSR	[12] Phospho (S)| [11] Phospho (S)	ACA11_ARATH Potential calcium-transporting ATPase 11, plasma membrane-type (ISS) [Ostreococcus tauri]	308807779	XP_003081200.1	Q011R1	Ot09g02100
655.33	1308.64	0.54647	56.6674	42.34	GLAGVGEAIISSR	[12] Phospho (ST)	ACA11_ARATH Potential calcium-transporting ATPase 11, plasma membrane-type (ISS) [Ostreococcus tauri]	308807779	XP_003081200.1	Q011R1	Ot09g02100
655.329	1308.64	1.04524	54.079	58.03	GLAGVGEAIISSR	[12] Phospho (ST)	ACA11_ARATH Potential calcium-transporting ATPase 11, plasma membrane-type (ISS) [Ostreococcus tauri]	308807779	XP_003081200.1	Q011R1	Ot09g02100
517.726	1033.44	0.31743	61.9443	29.5	GLFGSFGNR	[5] Phospho (ST)	protein kinase Wee1 (IC) [Ostreococcus tauri]	308808382	XP_003081501.1	Q010K9	Ot10g00660
832.639	2494.9	0.22103	89.6478	26.78	GLFLDDSDSDDDGDNPAADFEW	[7] Phospho (S)	unnamed protein product [Ostreococcus tauri]	308805795	XP_003080209.1	Q015Q3	Ot07g01030
1288.44	2574.86	0.36375	85.5805	24.79	GLFLDDSDSDDDGDNPAADFEW	[7] Phospho (ST), [9] Phospho (ST)	unnamed protein product [Ostreococcus tauri]	308805795	XP_003080209.1	Q015Q3	Ot07g01030
1288.44	2574.87	0.97475	83.1661	27.61	GLFLDDSDSDDDGDNPAADFEW	[7] Phospho (ST), [9] Phospho (ST)	unnamed protein product [Ostreococcus tauri]	308805795	XP_003080209.1	Q015Q3	Ot07g01030
859.295	2574.86	0.04841	83.1661	32.48	GLFLDDSDSDDDGDNPAADFEW	[7] Phospho (ST), [9] Phospho (ST)	unnamed protein product [Ostreococcus tauri]	308805795	XP_003080209.1	Q015Q3	Ot07g01030
698.847	1395.68	0.15813	72.329	32.45	GLGFPGLSSSLPGK	[10] Phospho (S)	putative ethylene responsive element bi (ISS) [Ostreococcus tauri]	308799481	XP_003074521.1	Q01FX2	Ot01g04580
633.316	1264.62	0.02976	53.5573	29.22	GLSAEQVLVNR	[3] Phospho (ST)	P-type ATPase (ISS) [Ostreococcus tauri]	308798739	XP_003074149.1		Ot01g00900
675.303	1348.59	0.63735	57.0819	79.01	GLSSYNLSATEK	[3] Phospho (S)| [8] Phospho (S)	calcium-dependent protein kinase, putative (ISS) [Ostreococcus tauri]	308799641	XP_003074601.1	Q01FP2	Ot01g05370
675.303	1348.59	0.79889	52.2574	80.82	GLSSYNLSATEK	[3] Phospho (S)	calcium-dependent protein kinase, putative (ISS) [Ostreococcus tauri]	308799641	XP_003074601.1	Q01FP2	Ot01g05370
675.303	1348.59	0.72687	52.0028	67.04	GLSSYNLSATEK	[3] Phospho (ST)	calcium-dependent protein kinase, putative (ISS) [Ostreococcus tauri]	308799641	XP_003074601.1	Q01FP2	Ot01g05370
675.303	1348.59	0.87488	50.0209	70.55	GLSSYNLSATEK	[3] Phospho (ST)	calcium-dependent protein kinase, putative (ISS) [Ostreococcus tauri]	308799641	XP_003074601.1	Q01FP2	Ot01g05370
532.268	1062.52	0.31886	52.1127	42.43	GLSVVGAGPAR	[3] Phospho (S)	cytosolic IMP-GMP specific 5-nucleotidase, putative (ISS) [Ostreococcus tauri]	308809603	XP_003082111.1	Q00YJ5	Ot11g03090
532.268	1062.52	0.01977	46.892	57.47	GLSVVGAGPAR	[3] Phospho (S)	cytosolic IMP-GMP specific 5-nucleotidase, putative (ISS) [Ostreococcus tauri]	308809603	XP_003082111.1	Q00YJ5	Ot11g03090
532.268	1062.52	0.35278	46.6697	23.33	GLSVVGAGPAR	[3] Phospho (ST)	cytosolic IMP-GMP specific 5-nucleotidase, putative (ISS) [Ostreococcus tauri]	308809603	XP_003082111.1	Q00YJ5	Ot11g03090
532.268	1062.52	0.34748	44.7523	45.91	GLSVVGAGPAR	[3] Phospho (ST)	cytosolic IMP-GMP specific 5-nucleotidase, putative (ISS) [Ostreococcus tauri]	308809603	XP_003082111.1	Q00YJ5	Ot11g03090
455.726	909.437	5.73038	132.72	22.88	GLVSDALR	[4] Phospho (S)	coatomer complex subunit, putative; 33791-27676 (ISS) [Ostreococcus tauri]	308799049	XP_003074305.1	Q01GI8	Ot01g02450
455.726	909.438	6.52346	40.0538	20.32	GLVSDALR	[4] Phospho (ST)	coatomer complex subunit, putative; 33791-27676 (ISS) [Ostreococcus tauri]	308799049	XP_003074305.1	Q01GI8	Ot01g02450
911.336	1820.66	0.67327	42.6294	63.21	GMDMDISDDQQDIAR	[2] Oxidation (M), [4] Oxidation (M), [7] Phospho (S)	RuBisCO activase (IC) [Ostreococcus tauri]	308802948	XP_003078787.1	Q01AY1	Ot04g02690
911.337	1820.66	0.24271	38.3222	78.77	GMDMDISDDQQDIAR	[2] Oxidation (M), [4] Oxidation (M), [7] Phospho (S)	RuBisCO activase (IC) [Ostreococcus tauri]	308802948	XP_003078787.1	Q01AY1	Ot04g02690
911.337	1820.66	0.16719	37.7439	79.6	GMDMDISDDQQDIAR	[2] Oxidation (M), [4] Oxidation (M), [7] Phospho (ST)	RuBisCO activase (IC) [Ostreococcus tauri]	308802948	XP_003078787.1	Q01AY1	Ot04g02690
911.338	1820.66	0.65918	36.2568	75.83	GMDMDISDDQQDIAR	[2] Oxidation (M), [4] Oxidation (M), [7] Phospho (ST)	RuBisCO activase (IC) [Ostreococcus tauri]	308802948	XP_003078787.1	Q01AY1	Ot04g02690
576.76	1151.5	0.06243	46.2762	24.36	GMIEGLPSPR	[2] Oxidation (M), [8] Phospho (ST)	Sulfotransferase (ISS) [Ostreococcus tauri]	308803819	XP_003079222.1	Q019P5	Ot05g01250
824.88	1647.75	0.31419	73.5277	29.69	GNAFTPFTPFAGVSR	[14] Phospho (ST)	unnamed protein product [Ostreococcus tauri]	308803793	XP_003079209.1	Q019Q8	Ot05g01120
824.88	1647.75	0.74511	71.4629	31.04	GNAFTPFTPFAGVSR	[14] Phospho (ST)	unnamed protein product [Ostreococcus tauri]	308803793	XP_003079209.1	Q019Q8	Ot05g01120
628.743	1255.47	0.09372	24.5357	20.47	GNQEEEDISR	[9] Phospho (ST)	calcium-dependent protein kinase, putative (ISS) [Ostreococcus tauri]	308799641	XP_003074601.1	Q01FP2	Ot01g05370
978.397	1954.78	0.1227	58.9708	109.52	GNSLEALGEAEEDVDDGR	[3] Phospho (S)	unnamed protein product [Ostreococcus tauri]	308801110	XP_003075336.1	Q01DJ5	Ot02g07330
978.4	1954.79	3.10332	56.9853	98.9	GNSLEALGEAEEDVDDGR	[3] Phospho (ST)	unnamed protein product [Ostreococcus tauri]	308801110	XP_003075336.1	Q01DJ5	Ot02g07330
652.601	1954.78	0.41837	56.7621	46.21	GNSLEALGEAEEDVDDGR	[3] Phospho (ST)	unnamed protein product [Ostreococcus tauri]	308801110	XP_003075336.1	Q01DJ5	Ot02g07330
851.721	2552.14	0.86611	69.4413	98.08	GNSLEALGEAEEDVDDGRVGALTR	[3] Phospho (S)	unnamed protein product [Ostreococcus tauri]	308801110	XP_003075336.1	Q01DJ5	Ot02g07330
851.721	2552.14	0.2943	64.8843	31.26	GNSLEALGEAEEDVDDGRVGALTR	[3] Phospho (ST)	unnamed protein product [Ostreococcus tauri]	308801110	XP_003075336.1	Q01DJ5	Ot02g07330
851.721	2552.14	0.48389	63.1612	74.92	GNSLEALGEAEEDVDDGRVGALTR	[3] Phospho (ST)	unnamed protein product [Ostreococcus tauri]	308801110	XP_003075336.1	Q01DJ5	Ot02g07330
908.078	2721.21	0.15027	77.4892	34.66	GNTSLSASIQNDLAAVEEHDESNLK	[4] Phospho (S)	SL-TPS/P (ISS) [Ostreococcus tauri]	308799041	XP_003074301.1	Q01GJ2	Ot01g02410
977.434	2929.28	1.54432	72.8198	33.75	GNTSLSASIQNDLAAVEEHDESNLKK	[4] Phospho (S), [6] Phospho (S)	SL-TPS/P (ISS) [Ostreococcus tauri]	308799041	XP_003074301.1	Q01GJ2	Ot01g02410
571.241	1140.47	2.73195	14.2952	31.15	GPEETTAASAK	[9] Phospho (ST)	unnamed protein product [Ostreococcus tauri]	308803032	XP_003078829.1	Q01AT9	Ot04g03110
419.215	836.416	0.21038	53.0635	28.02	GPLTLTR	[4] Phospho (T)	UDP-N-acteylglucosamine pyrophosphorylase 1 (ISS) [Ostreococcus tauri]	308809663	XP_003082141.1	Q00YG5	Ot11g03390
1114.76	3341.27	0.38219	48.3063	72.99	GQDSEDDEPELDEDEPETDDDEIRVENK	[4] Phospho (ST)	bromodomain protein 103 (ISS) [Ostreococcus tauri]	308810329	XP_003082473.1	Q00XI1	Ot13g00020
532.748	1063.48	0.69176	30.33	44.05	GQSQPQLAR	[3] Phospho (S)	putative transcription regulatory protein (ISS) [Ostreococcus tauri]	308806241	XP_003080432.1	Q014T0	Ot07g03260
532.748	1063.48	0.42758	27.0875	27.94	GQSQPQLAR	[3] Phospho (ST)	putative transcription regulatory protein (ISS) [Ostreococcus tauri]	308806241	XP_003080432.1	Q014T0	Ot07g03260
714.011	2139.01	0.2551	70.5495	51.89	GRASDNSVNPAVLAAEYAVR	[4] Phospho (S)	putative Alanine aminotransferase (IC) [Ostreococcus tauri]	308801763	XP_003078195.1	Q01CL8	Ot03g02840
714.011	2139.01	0.43326	66.0632	33.63	GRASDNSVNPAVLAAEYAVR	[4] Phospho (ST)	putative Alanine aminotransferase (IC) [Ostreococcus tauri]	308801763	XP_003078195.1	Q01CL8	Ot03g02840
714.011	2139.01	0.60044	63.7229	41.23	GRASDNSVNPAVLAAEYAVR	[7] Phospho (ST)	putative Alanine aminotransferase (IC) [Ostreococcus tauri]	308801763	XP_003078195.1	Q01CL8	Ot03g02840
939.879	1877.74	0.18289	35.4822	57.43	GREDSAAYGTESVDDAR	[12] Phospho (S)	H+-exporting ATPase (ISS) [Ostreococcus tauri]	308804914	XP_003079769.1	Q017J6	Ot06g01560
939.879	1877.74	0.36695	31.9118	66.16	GREDSAAYGTESVDDAR	[12] Phospho (ST)	H+-exporting ATPase (ISS) [Ostreococcus tauri]	308804914	XP_003079769.1	Q017J6	Ot06g01560
726.967	2177.88	0.00985	45.7261	30.33	GREGSADDGDACPLDLHASR	[5] Phospho (ST)	alpha glucosidase II (ISS) [Ostreococcus tauri]	308807074	XP_003080848.1	Q013B4	Ot08g02780
1089.95	2177.88	0.00596	46.5744	37.8	GREGSADDGDACPLDLHASR	[5] Phospho (ST)	alpha glucosidase II (ISS) [Ostreococcus tauri]	308807074	XP_003080848.1	Q013B4	Ot08g02780
726.968	2177.88	0.81315	41.3893	44.62	GREGSADDGDACPLDLHASR	[5] Phospho (ST)	alpha glucosidase II (ISS) [Ostreococcus tauri]	308807074	XP_003080848.1	Q013B4	Ot08g02780
648.769	1295.52	1.0765	15.5244	26.6	GRGPATSGEDGGR	[7] Phospho (ST)	unnamed protein product [Ostreococcus tauri]	308806033	XP_003080328.1	Q015D4	Ot07g02220
735.65	2203.93	1.08898	61.7065	33.73	GRSADEQIVFFEEMDHAK	[3] Phospho (S), [14] Oxidation (M)	unnamed protein product [Ostreococcus tauri]	308805635	XP_003080129.1	Q015Y3	Ot07g00230
735.649	2203.93	0.32114	55.5083	37.46	GRSADEQIVFFEEMDHAK	[3] Phospho (ST), [14] Oxidation (M)	unnamed protein product [Ostreococcus tauri]	308805635	XP_003080129.1	Q015Y3	Ot07g00230
915.827	1829.64	0.70626	21.9844	41.52	GRSEDEGDENEECPK	[3] Phospho (ST)	OJ1076_H08.5 gene product (ISS) [Ostreococcus tauri]	308813129	XP_003083871.1	Q00TH8	Ot17g01110
408.679	815.344	0.16465	19.2224	26.73	GRSFGGR	[3] Phospho (ST)	unnamed protein product [Ostreococcus tauri]	308807963	XP_003081292.1	Q011G9	Ot09g03020
543.721	1085.43	0.70681	34.9469	39.58	GSAAASWSNR	[8] Phospho (S)	unnamed protein product [Ostreococcus tauri]	308803625	XP_003079125.1	Q019Z2	Ot05g00280
543.722	1085.43	0.182	34.4581	59.79	GSAAASWSNR	[6] Phospho (S)	unnamed protein product [Ostreococcus tauri]	308803625	XP_003079125.1	Q019Z2	Ot05g00280
543.723	1085.43	3.00227	33.4491	27.56	GSAAASWSNR	[8] Phospho (ST)	unnamed protein product [Ostreococcus tauri]	308803625	XP_003079125.1	Q019Z2	Ot05g00280
543.723	1085.43	2.29329	31.3662	38.58	GSAAASWSNR	[8] Phospho (ST)	unnamed protein product [Ostreococcus tauri]	308803625	XP_003079125.1	Q019Z2	Ot05g00280
873.861	1745.71	0.32437	26.3976	20.98	GSDMGLPSTGYGGAGPSR	[8] Phospho (ST)	JERF3 (ISS) [Ostreococcus tauri]	308803452	XP_003079039.1	Q01A79	Ot04g05220
1072.43	2142.85	0.17688	54.4097	87.74	GSEQWNEGSDVESALGDQR	[9] Phospho (S)	WD40 repeat-containing protein (ISS) [Ostreococcus tauri]	308804255	XP_003079440.1	Q018S7	Ot05g03430
736.829	1471.64	0.00484	39.0138	25.74	GSESDEGLKETLK	[4] Phospho (ST)	Mitochondrial FAD carrier protein (ISS) [Ostreococcus tauri]	308799047	XP_003074304.1	Q01GI9	Ot01g02440
616.769	1231.52	0.02332	50.573	43.41	GSFSGALATEGR	[2] Phospho (S)	Putative adapter protein SPIKE1 (ISS) [Ostreococcus tauri]	308804403	XP_003079514.1	Q018K3	Ot05g04170
616.769	1231.52	0.09241	46.6795	49.41	GSFSGALATEGR	[2] Phospho (S)	Putative adapter protein SPIKE1 (ISS) [Ostreococcus tauri]	308804403	XP_003079514.1	Q018K3	Ot05g04170
1311.55	3931.63	0.83761	68.2519	75.84	GSGDDYDLDSGVPANSEFVPTAYDETGSTGDVYAGPAR	[2] Phospho (S)	Acetolactate synthase, small subunit (ISS) [Ostreococcus tauri]	308809091	XP_003081855.1	Q00ZA1	Ot11g00530
553.256	1104.5	0.1211	48.0059	23.72	GSGENLPVPR	[2] Phospho (S)	unnamed protein product [Ostreococcus tauri]	308811835	XP_003083225.1	Q00VC7	Ot15g00810
1132.47	2262.92	0.06729	84.8734	47.32	GSGNTYDEVFDIDPNDVIDV	[5] Phospho (T)	unnamed protein product [Ostreococcus tauri]	308805198	XP_003079911.1	Q016V4	Ot06g02980
1132.47	2262.92	1.01976	77.8828	28.56	GSGNTYDEVFDIDPNDVIDV	[5] Phospho (ST)	unnamed protein product [Ostreococcus tauri]	308805198	XP_003079911.1	Q016V4	Ot06g02980
987.77	2960.29	1.50909	74.3497	44.45	GSIDAPTASADEVDVLIAEDIDAGTVEK	[2] Phospho (ST), [9] Phospho (ST)	probable cytochrome P450 (ISS) [Ostreococcus tauri]	308810835	XP_003082726.1	Q00WS8	Ot13g02550
961.113	2880.32	0.48387	77.1078	30.38	GSIDAPTASADEVDVLIAEDIDAGTVEK	[2] Phospho (ST)	probable cytochrome P450 (ISS) [Ostreococcus tauri]	308810835	XP_003082726.1	Q00WS8	Ot13g02550
546.76	1091.5	0.36132	78.0136	29.51	GSIFGSLFGK	[6] Phospho (ST)	unnamed protein product [Ostreococcus tauri]	308807272	XP_003080947.1	Q012R5	Ot08g03770
546.76	1091.5	0.42981	75.6543	35.81	GSIFGSLFGK	[6] Phospho (ST)	unnamed protein product [Ostreococcus tauri]	308807272	XP_003080947.1	Q012R5	Ot08g03770
773.358	1544.7	0.72637	68.3586	21.68	GSPTIGSGSGFVPFR	[4] Phospho (T)	unnamed protein product [Ostreococcus tauri]	308805683	XP_003080153.1		Ot07g00470
773.358	1544.7	0.41255	60.9287	26.2	GSPTIGSGSGFVPFR	[2] Phospho (ST)	unnamed protein product [Ostreococcus tauri]	308805683	XP_003080153.1		Ot07g00470
693.784	1385.55	2.92944	44.3578	26.53	GSSDDAKSRDAR	[0] Acetyl (N Terminal), [8] Phospho (S)	predicted protein [Ostreococcus lucimarinus CCE9901]	145349098	XP_001418977.1	A4S0I2	OSTLU_32756
891.167	3560.64	0.16619	82.222	26.67	GSSLLDLQSADGGTPAMSAAAHSYGDVLQYLIEK	[3] Phospho (ST), [17] Oxidation (M)	CG3104-PB, isoform B (ISS) [Ostreococcus tauri]	308806734	XP_003080678.1		Ot08g01070
1187.89	3560.63	1.12973	82.154	36.5	GSSLLDLQSADGGTPAMSAAAHSYGDVLQYLIEK	[3] Phospho (ST), [17] Oxidation (M)	CG3104-PB, isoform B (ISS) [Ostreococcus tauri]	308806734	XP_003080678.1		Ot08g01070
891.167	3560.64	0.4398	80.0489	34.08	GSSLLDLQSADGGTPAMSAAAHSYGDVLQYLIEK	[3] Phospho (ST), [17] Oxidation (M)	CG3104-PB, isoform B (ISS) [Ostreococcus tauri]	308806734	XP_003080678.1		Ot08g01070
1187.89	3560.64	0.68326	80.0489	49.56	GSSLLDLQSADGGTPAMSAAAHSYGDVLQYLIEK	[3] Phospho (ST), [17] Oxidation (M)	CG3104-PB, isoform B (ISS) [Ostreococcus tauri]	308806734	XP_003080678.1		Ot08g01070
1230.58	3688.73	0.16707	83.2271	96.06	GSSLLDLQSADGGTPAMSAAAHSYGDVLQYLIEKK	[3] Phospho (S), [17] Oxidation (M)	CG3104-PB, isoform B (ISS) [Ostreococcus tauri]	308806734	XP_003080678.1		Ot08g01070
923.191	3688.74	0.59413	77.1287	31.98	GSSLLDLQSADGGTPAMSAAAHSYGDVLQYLIEKK	[3] Phospho (ST), [17] Oxidation (M)	CG3104-PB, isoform B (ISS) [Ostreococcus tauri]	308806734	XP_003080678.1		Ot08g01070
1230.58	3688.73	0.18007	76.9991	57.81	GSSLLDLQSADGGTPAMSAAAHSYGDVLQYLIEKK	[3] Phospho (ST), [17] Oxidation (M)	CG3104-PB, isoform B (ISS) [Ostreococcus tauri]	308806734	XP_003080678.1		Ot08g01070
956.027	2865.06	0.18521	34.0083	20.11	GSTELDDDHDSDGQSHQDGDGTNDLR	[11] Phospho (ST)	unnamed protein product [Ostreococcus tauri]	308805683	XP_003080153.1		Ot07g00470
555.924	1664.75	0.32005	43.8196	27.17	GSTPVRDENGVLADR	[3] Phospho (T)	unnamed protein product [Ostreococcus tauri]	308798663	XP_003074111.1	Q01H31	Ot01g00520
769.842	1537.67	0.76311	49.2406	34.9	GSYSAPYIHNPPR	[4] Phospho (S)	unnamed protein product [Ostreococcus tauri]	308807597	XP_003081109.1	Q012A2	Ot09g01190
769.844	1537.67	1.6717	43.1594	31.49	GSYSAPYIHNPPR	[2] Phospho (ST)	unnamed protein product [Ostreococcus tauri]	308807597	XP_003081109.1	Q012A2	Ot09g01190
928.894	1855.77	0.67535	37.3582	30.8	GTATPPGASTPSTPTTPR	[4] Phospho (T), [9] Phospho (S)	unnamed protein product [Ostreococcus tauri]	308798793	XP_003074176.1	Q01GW6	Ot01g01170
888.909	1775.8	3.09246	39.4292	35.35	GTATPPGASTPSTPTTPR	[4] Phospho (T)	unnamed protein product [Ostreococcus tauri]	308798793	XP_003074176.1	Q01GW6	Ot01g01170
616.272	1230.53	0.49327	45.8261	33.64	GTEGGGAASFAVK	[9] Phospho (S)	Ca2+/calmodulin-dependent protein kinase, EF-Hand protein superfamily (ISS) [Ostreococcus tauri]	308814304	XP_003084457.1	Q00RU1	Ot20g00760
849.865	1697.72	0.44135	35.832	69.86	GTETAVTDADGVETPR	[14] Phospho (ST)	unnamed protein product [Ostreococcus tauri]	308803613	XP_003079119.1	Q019Z8	Ot05g00220
699.282	1396.55	1.45981	23.0292	20.43	GTFHNGSQDAQR	[7] Phospho (ST)	R1_CITRE Alpha-glucan water dikinase, chloroplast precursor (ISS) [Ostreococcus tauri]	308806678	XP_003080650.1	Q013W1	Ot08g00790
699.283	1396.55	0.39868	21.1094	30.23	GTFHNGSQDAQR	[7] Phospho (ST)	R1_CITRE Alpha-glucan water dikinase, chloroplast precursor (ISS) [Ostreococcus tauri]	308806678	XP_003080650.1	Q013W1	Ot08g00790
742.351	1482.69	0.02382	39.1022	39.91	GTFQDRPISPASK	[9] Phospho (S)	Translation initiation factor 3, subunit b (eIF-3b) (ISS) [Ostreococcus tauri]	308805605	XP_003080114.1	Q015Z8	Ot07g00080
742.351	1482.69	0.08449	37.2323	36.99	GTFQDRPISPASK	[9] Phospho (ST)	Translation initiation factor 3, subunit b (eIF-3b) (ISS) [Ostreococcus tauri]	308805605	XP_003080114.1	Q015Z8	Ot07g00080
742.351	1482.69	0.00215	35.3605	35.93	GTFQDRPISPASK	[9] Phospho (ST)	Translation initiation factor 3, subunit b (eIF-3b) (ISS) [Ostreococcus tauri]	308805605	XP_003080114.1	Q015Z8	Ot07g00080
820.4	1638.79	1.33763	38.3751	28.42	GTFQDRPISPASKR	[9] Phospho (S)	Translation initiation factor 3, subunit b (eIF-3b) (ISS) [Ostreococcus tauri]	308805605	XP_003080114.1	Q015Z8	Ot07g00080
757.797	1513.58	0.03486	16.8396	38.54	GTRASADADGDGDAR	[5] Phospho (ST)	Microtubule binding protein YTM1 (contains WD40 repeats) (ISS) [Ostreococcus tauri]	308809273	XP_003081946.1	Q00Z10	Ot11g01440
713.783	1425.55	0.94607	20.5557	26.92	GTSEEGENDRPR	[3] Phospho (ST)	Molecular chaperone (DnaJ superfamily) (ISS) [Ostreococcus tauri]	308805080	XP_003079852.1		Ot06g02390
713.783	1425.55	0.20185	19.8568	26.14	GTSEEGENDRPR	[3] Phospho (ST)	Molecular chaperone (DnaJ superfamily) (ISS) [Ostreococcus tauri]	308805080	XP_003079852.1		Ot06g02390
513.219	1024.42	0.13605	25.7216	28.31	GTSPETPTR	[3] Phospho (S)	Membrane coat complex Retromer, subunit VPS5/SNX1, Sorting nexins, and related PX domain-containing proteins (ISS) [Ostreococcus tauri]	308812079	XP_003083347.1	Q00V04	Ot15g02040
513.219	1024.42	0.00444	19.5066	27.88	GTSPETPTR	[3] Phospho (ST)	Membrane coat complex Retromer, subunit VPS5/SNX1, Sorting nexins, and related PX domain-containing proteins (ISS) [Ostreococcus tauri]	308812079	XP_003083347.1	Q00V04	Ot15g02040
765.336	1528.66	1.41021	37.8258	54.73	GTSPSSQPMTLATR	[3] Phospho (S), [9] Oxidation (M)	protein kinase family protein (ISS) [Ostreococcus tauri]	308804962	XP_003079793.1	Q017H2	Ot06g01800
765.337	1528.66	0.13499	34.1195	44.84	GTSPSSQPMTLATR	[2] Phospho (T), [9] Oxidation (M)	protein kinase family protein (ISS) [Ostreococcus tauri]	308804962	XP_003079793.1	Q017H2	Ot06g01800
765.336	1528.66	1.10814	31.7311	46.96	GTSPSSQPMTLATR	[2] Phospho (ST), [9] Oxidation (M)	protein kinase family protein (ISS) [Ostreococcus tauri]	308804962	XP_003079793.1	Q017H2	Ot06g01800
676.812	1351.61	2.12086	42.0786	35.42	GTSSPQEQIAVR	[4] Phospho (S)	PAS (ISS) [Ostreococcus tauri]	308807791	XP_003081206.1	Q011Q5	Ot09g02160
676.814	1351.61	0.52591	37.7739	43.12	GTSSPQEQIAVR	[4] Phospho (S)	PAS (ISS) [Ostreococcus tauri]	308807791	XP_003081206.1	Q011Q5	Ot09g02160
865.717	2594.13	0.16187	55.5737	87.06	GTTPDDDIGDAAAAHAPNVAVAETHV	[3] Phospho (T)	putative TAF6 (ISS) [Ostreococcus tauri]	308810433	XP_003082525.1	Q00XC9	Ot13g00540
1298.07	2594.13	0.20655	55.0129	23.74	GTTPDDDIGDAAAAHAPNVAVAETHV	[2] Phospho (ST)	putative TAF6 (ISS) [Ostreococcus tauri]	308810433	XP_003082525.1	Q00XC9	Ot13g00540
865.717	2594.13	0.46409	55.0433	47.88	GTTPDDDIGDAAAAHAPNVAVAETHV	[3] Phospho (ST)	putative TAF6 (ISS) [Ostreococcus tauri]	308810433	XP_003082525.1	Q00XC9	Ot13g00540
865.718	2594.13	0.87812	53.6932	53.02	GTTPDDDIGDAAAAHAPNVAVAETHV	[2] Phospho (ST)	putative TAF6 (ISS) [Ostreococcus tauri]	308810433	XP_003082525.1	Q00XC9	Ot13g00540
569.221	1136.43	2.7635	54.9765	21.52	GTTPTPTFR	[2] Phospho (T), [3] Phospho (T)	predicted protein [Ostreococcus lucimarinus CCE9901]	145355710	XP_001422094.1		OSTLU_28254
1031.89	2061.77	0.96523	43.7637	62.88	GVEEAESDEEMDLGETAR	[7] Phospho (S), [11] Oxidation (M)	Tuftelin-interacting protein TIP39, contains G-patch domain (ISS) [Ostreococcus tauri]	308811825	XP_003083220.1	Q00VD2	Ot15g00760
1031.89	2061.77	0.26409	43.2414	35.46	GVEEAESDEEMDLGETAR	[7] Phospho (ST), [11] Oxidation (M)	Tuftelin-interacting protein TIP39, contains G-patch domain (ISS) [Ostreococcus tauri]	308811825	XP_003083220.1	Q00VD2	Ot15g00760
1031.89	2061.77	0.37785	41.5308	55.62	GVEEAESDEEMDLGETAR	[7] Phospho (ST), [11] Oxidation (M)	Tuftelin-interacting protein TIP39, contains G-patch domain (ISS) [Ostreococcus tauri]	308811825	XP_003083220.1	Q00VD2	Ot15g00760
688.265	2061.77	0.53475	41.4941	20.01	GVEEAESDEEMDLGETAR	[7] Phospho (ST), [11] Oxidation (M)	Tuftelin-interacting protein TIP39, contains G-patch domain (ISS) [Ostreococcus tauri]	308811825	XP_003083220.1	Q00VD2	Ot15g00760
887.362	1772.71	0.33314	41.5884	88.69	GVGSSLDDGEEVTSGER	[5] Phospho (S)	unnamed protein product [Ostreococcus tauri]	308804860	XP_003079742.1	Q017M3	Ot06g01290
887.363	1772.71	0.14355	41.109	58.03	GVGSSLDDGEEVTSGER	[5] Phospho (ST)	unnamed protein product [Ostreococcus tauri]	308804860	XP_003079742.1	Q017M3	Ot06g01290
979.479	1956.94	0.69536	83.7763	75.05	GVIELLQFEDSISNVSK	[16] Phospho (S)	SL-TPS/P (ISS) [Ostreococcus tauri]	308799041	XP_003074301.1	Q01GJ2	Ot01g02410
979.479	1956.94	0.39461	76.9127	71.63	GVIELLQFEDSISNVSK	[16] Phospho (ST)	SL-TPS/P (ISS) [Ostreococcus tauri]	308799041	XP_003074301.1	Q01GJ2	Ot01g02410
700.303	1398.59	1.16698	37.1277	30.32	GVNFDKDGNTPR	[10] Phospho (T)	myb family transcription factor-like (ISS) [Ostreococcus tauri]	308803823	XP_003079224.1	Q019P3	Ot05g01270
1096.4	2190.79	1.15879	32.2516	61.17	GVNSDDESSDDDGPQGGYAAR	[8] Phospho (ST)	Nucleolar protein involved in 40S ribosome biogenesis (ISS) [Ostreococcus tauri]	308808268	XP_003081444.1	Q010R6	Ot10g00090
406.687	811.359	0.40051	28.6953	30.99	GVNSLSR	[6] Phospho (S)	predicted protein [Ostreococcus lucimarinus CCE9901]	145353661	XP_001421125.1	A4S6P5	OSTLU_17885
984.483	2950.43	1.5122	91.4135	55.95	GVPQIEVTFEIDANGILNVGAEDKGTGK	[26] Phospho (T)	Bip Luminal binding protein precursor, probable (IC) [Ostreococcus tauri]	308800160	XP_003074861.1	Q01EX3	Ot02g02150
1039.42	2076.82	2.15152	68.5295	88.51	GVSDADIDDYVDDADSIGR	[3] Phospho (S)	putative tyrosine kinase-like (ISS) [Ostreococcus tauri]	308813031	XP_003083822.1	Q00TM7	Ot17g00620
1039.42	2076.82	1.37177	63.5078	86.92	GVSDADIDDYVDDADSIGR	[3] Phospho (ST)	putative tyrosine kinase-like (ISS) [Ostreococcus tauri]	308813031	XP_003083822.1	Q00TM7	Ot17g00620
1039.42	2076.82	1.11443	56.2097	66.88	GVSDADIDDYVDDADSIGR	[16] Phospho (ST)	putative tyrosine kinase-like (ISS) [Ostreococcus tauri]	308813031	XP_003083822.1	Q00TM7	Ot17g00620
896.411	1790.81	6.84911	46.9575	21.48	GVTNGLAPRDDGAESPR	[15] Phospho (S)	predicted protein [Ostreococcus lucimarinus CCE9901]	145344016	XP_001416535.1	A4RTQ7	OSTLU_86599
890.047	2667.12	0.08382	55.9842	37.86	GVVGTNRSGDDVEDELEPNELETN	[8] Phospho (S)	Putative zinc transporter (ISS) [Ostreococcus tauri]	308811879	XP_003083247.1	Q00VA5	Ot15g01030
987.732	2960.17	0.14046	53.3184	23.97	GWDDDARADSDDGGEEEKFVSASTGHK	[10] Phospho (S)	unnamed protein product [Ostreococcus tauri]	308801042	XP_003075302.1	Q01DM9	Ot02g06990
830.028	2487.06	1.11579	59.6461	39.25	GYASDSNPSNGSLLDESHFPSVK	[4] Phospho (ST)	DNA polymerase sigma (ISS) [Ostreococcus tauri]	308799699	XP_003074630.1	Q01FL3	Ot01g05660
546.242	1090.47	0.31786	45.5028	31.35	GYLESTSVR	[6] Phospho (T)| [7] Phospho (S)	Dual specificity phosphatase (ISS) [Ostreococcus tauri]	308809591	XP_003082105.1	Q00YK1	Ot11g03030
546.242	1090.47	0.16555	40.6422	24.88	GYLESTSVR	[7] Phospho (ST)	Dual specificity phosphatase (ISS) [Ostreococcus tauri]	308809591	XP_003082105.1	Q00YK1	Ot11g03030
769.83	1537.64	0.18797	47.1894	50.7	GYVESTSPQTFSR	[7] Phospho (S)	putative human tumor susceptibility gene-like protein (ISS) [Ostreococcus tauri]	308801253	XP_003077940.1	Q01DC3	Ot03g00280
769.83	1537.65	0.14214	42.1436	46.89	GYVESTSPQTFSR	[7] Phospho (ST)	putative human tumor susceptibility gene-like protein (ISS) [Ostreococcus tauri]	308801253	XP_003077940.1	Q01DC3	Ot03g00280
778.686	2333.04	1.05242	37.3342	43.31	HAADNATSVSVGASSPDRPASTR	[21] Phospho (S)	ACA11_ARATH Potential calcium-transporting ATPase 11, plasma membrane-type (ISS) [Ostreococcus tauri]	308807779	XP_003081200.1	Q011R1	Ot09g02100
805.342	2413	1.34066	37.2052	33.25	HAADNATSVSVGASSPDRPASTR	[15] Phospho (S), [21] Phospho (S)	ACA11_ARATH Potential calcium-transporting ATPase 11, plasma membrane-type (ISS) [Ostreococcus tauri]	308807779	XP_003081200.1	Q011R1	Ot09g02100
778.687	2333.04	0.11143	40.7169	47.22	HAADNATSVSVGASSPDRPASTR	[15] Phospho (S)	ACA11_ARATH Potential calcium-transporting ATPase 11, plasma membrane-type (ISS) [Ostreococcus tauri]	308807779	XP_003081200.1	Q011R1	Ot09g02100
778.687	2333.04	0.26292	37.3837	25.72	HAADNATSVSVGASSPDRPASTR	[14] Phospho (ST)	ACA11_ARATH Potential calcium-transporting ATPase 11, plasma membrane-type (ISS) [Ostreococcus tauri]	308807779	XP_003081200.1	Q011R1	Ot09g02100
778.687	2333.04	0.26292	37.3837	29.19	HAADNATSVSVGASSPDRPASTR	[15] Phospho (ST)	ACA11_ARATH Potential calcium-transporting ATPase 11, plasma membrane-type (ISS) [Ostreococcus tauri]	308807779	XP_003081200.1	Q011R1	Ot09g02100
778.687	2333.04	0.21515	32.5616	40.36	HAADNATSVSVGASSPDRPASTR	[21] Phospho (ST)	ACA11_ARATH Potential calcium-transporting ATPase 11, plasma membrane-type (ISS) [Ostreococcus tauri]	308807779	XP_003081200.1	Q011R1	Ot09g02100
575.572	1723.7	0.00201	23.9541	39.96	HAGFGATNDGSSHGTTK	[11] Phospho (ST)	unnamed protein product [Ostreococcus tauri]	308803444	XP_003079035.1	Q01A83	Ot04g05180
575.572	1723.7	0.08839	26.4173	74.84	HAGFGATNDGSSHGTTK	[12] Phospho (ST)	unnamed protein product [Ostreococcus tauri]	308803444	XP_003079035.1	Q01A83	Ot04g05180
862.855	1723.7	0.10002	26.2164	38.91	HAGFGATNDGSSHGTTK	[11] Phospho (ST)	unnamed protein product [Ostreococcus tauri]	308803444	XP_003079035.1	Q01A83	Ot04g05180
862.856	1723.7	0.85987	25.3074	43.99	HAGFGATNDGSSHGTTK	[12] Phospho (ST)	unnamed protein product [Ostreococcus tauri]	308803444	XP_003079035.1	Q01A83	Ot04g05180
575.572	1723.7	0.02669	25.3074	37.44	HAGFGATNDGSSHGTTK	[11] Phospho (ST)	unnamed protein product [Ostreococcus tauri]	308803444	XP_003079035.1	Q01A83	Ot04g05180
862.855	1723.69	0.15011	26.9005	24.75	HAGFGATNDGSSHGTTK	[12] Phospho (ST)	unnamed protein product [Ostreococcus tauri]	308803444	XP_003079035.1	Q01A83	Ot04g05180
575.572	1723.7	0.01391	28.8372	34.01	HAGFGATNDGSSHGTTK	[11] Phospho (ST)	unnamed protein product [Ostreococcus tauri]	308803444	XP_003079035.1	Q01A83	Ot04g05180
862.854	1723.69	0.62687	27.492	68.66	HAGFGATNDGSSHGTTK	[11] Phospho (ST)	unnamed protein product [Ostreococcus tauri]	308803444	XP_003079035.1	Q01A83	Ot04g05180
732.356	2194.05	0.12851	71.9714	53.13	HERLPSFVDFEVSPVAGTK	[6] Phospho (S)	Myosin class II heavy chain (ISS) [Ostreococcus tauri]	308808718	XP_003081669.1	Q00ZT9	Ot10g02360
732.356	2194.05	0.1897	65.1691	29.53	HERLPSFVDFEVSPVAGTK	[6] Phospho (ST)	Myosin class II heavy chain (ISS) [Ostreococcus tauri]	308808718	XP_003081669.1	Q00ZT9	Ot10g02360
818.363	1634.71	2.10217	63.4488	61.63	HESGGAWLVDSIER	[3] Phospho (ST)	phosphatidylinositol 4-kinase, putative (ISS) [Ostreococcus tauri]	308812586	XP_003083600.1	Q00UA0	Ot16g01500
632.256	1262.5	0.63143	35.5185	23.15	HFGYASASDTK	[8] Phospho (ST)	Peptidase M3A and M3B, thimet/oligopeptidase F (ISS) [Ostreococcus tauri]	308802213	XP_003078420.1	Q01BZ5	Ot03g05100
582.227	1162.44	0.78693	13.6236	44.49	HGGAPSSADER	[7] Phospho (ST)	unnamed protein product [Ostreococcus tauri]	308802884	XP_003078755.1	Q01B13	Ot04g02370
848.358	1694.7	0.29323	57.4714	66.96	HGGSAYAMELVAPEPA	[6] Phospho (Y), [8] Oxidation (M)	ammonium transporter (ISS) [Ostreococcus tauri]	308814192	XP_003084401.1	Q00RZ6	Ot20g00200
848.358	1694.7	0.05451	52.4047	54.48	HGGSAYAMELVAPEPA	[6] Phospho (Y), [8] Oxidation (M)	ammonium transporter (ISS) [Ostreococcus tauri]	308814192	XP_003084401.1	Q00RZ6	Ot20g00200
848.356	1694.7	1.60341	13.9904	26.66	HGGSAYAMELVAPEPA	[6] Phospho (Y), [8] Oxidation (M)	ammonium transporter (ISS) [Ostreococcus tauri]	308814192	XP_003084401.1	Q00RZ6	Ot20g00200
848.357	1694.7	0.43063	1.95123	37.11	HGGSAYAMELVAPEPA	[4] Phospho (ST), [8] Oxidation (M)	ammonium transporter (ISS) [Ostreococcus tauri]	308814192	XP_003084401.1	Q00RZ6	Ot20g00200
565.908	1694.7	0.023	52.1835	25.75	HGGSAYAMELVAPEPA	[4] Phospho (ST), [8] Oxidation (M)	ammonium transporter (ISS) [Ostreococcus tauri]	308814192	XP_003084401.1	Q00RZ6	Ot20g00200
840.364	1678.71	3.97172	60.6904	28.71	HGGSAYAMELVAPEPA	[4] Phospho (ST)	ammonium transporter (ISS) [Ostreococcus tauri]	308814192	XP_003084401.1	Q00RZ6	Ot20g00200
848.358	1694.7	0.51587	50.4212	56.1	HGGSAYAMELVAPEPA	[6] Phospho (Y), [8] Oxidation (M)	ammonium transporter (ISS) [Ostreococcus tauri]	308814192	XP_003084401.1	Q00RZ6	Ot20g00200
721.746	1441.48	0.15845	32.8852	61.18	HNADFGGEDSGQE	[10] Phospho (S)	Splicing factor SPF30 (ISS) [Ostreococcus tauri]	308811124	XP_003082870.1	Q00WD3	Ot14g00790
721.746	1441.48	0.02611	29.1454	55.29	HNADFGGEDSGQE	[10] Phospho (ST)	Splicing factor SPF30 (ISS) [Ostreococcus tauri]	308811124	XP_003082870.1	Q00WD3	Ot14g00790
1112.01	2222	0.39377	51.2035	48.42	HQEQLSLAVPSQNAPDQPSP	[6] Phospho (ST)	unnamed protein product [Ostreococcus tauri]	308799257	XP_003074409.1	Q01G84	Ot01g03490
534.219	1066.42	2.45729	24.7113	20.85	HQVAMTER	[5] Oxidation (M), [6] Phospho (ST)	Dehydrogenases with different specificities (related to short-chain alcohol dehydrogenases) (ISS) [Ostreococcus tauri]	308799729	XP_003074645.1		Ot01g05810
720.275	1438.54	0.03289	31.3465	100.07	HSDVSVGSDEDGR	[8] Phospho (S)	unnamed protein product [Ostreococcus tauri]	308806317	XP_003080470.1	Q014P2	Ot07g03640
720.276	1438.54	0.30228	28.3388	62.81	HSDVSVGSDEDGR	[8] Phospho (ST)	unnamed protein product [Ostreococcus tauri]	308806317	XP_003080470.1	Q014P2	Ot07g03640
720.276	1438.54	0.56358	26.3336	61.05	HSDVSVGSDEDGR	[8] Phospho (ST)	unnamed protein product [Ostreococcus tauri]	308806317	XP_003080470.1	Q014P2	Ot07g03640
843.367	1684.72	1.15771	76.631	32.23	HSQSEICLYELAGV	[4] Phospho (S)	unnamed protein product [Ostreococcus tauri]	308807661	XP_003081141.1	Q011X0	Ot09g01510
843.366	1684.72	0.79735	71.4184	20.56	HSQSEICLYELAGV	[2] Phospho (ST)	unnamed protein product [Ostreococcus tauri]	308807661	XP_003081141.1	Q011X0	Ot09g01510
843.366	1684.72	0.79735	71.4184	26.14	HSQSEICLYELAGV	[4] Phospho (ST)	unnamed protein product [Ostreococcus tauri]	308807661	XP_003081141.1	Q011X0	Ot09g01510
843.366	1684.72	0.54897	69.3041	34.24	HSQSEICLYELAGV	[4] Phospho (ST)	unnamed protein product [Ostreococcus tauri]	308807661	XP_003081141.1	Q011X0	Ot09g01510
544.748	1087.48	0.14363	34.2403	43.92	HSSIPGSPAR	[7] Phospho (S)	unnamed protein product [Ostreococcus tauri]	308799231	XP_003074396.1	Q01G97	Ot01g03360
584.731	1167.45	0.07113	29.169	42.39	HSSIPGSPAR	[3] Phospho (S), [7] Phospho (S)	unnamed protein product [Ostreococcus tauri]	308799231	XP_003074396.1	Q01G97	Ot01g03360
544.748	1087.48	0.2543	28.9607	52.73	HSSIPGSPAR	[7] Phospho (ST)	unnamed protein product [Ostreococcus tauri]	308799231	XP_003074396.1	Q01G97	Ot01g03360
584.731	1167.45	0.04323	26.412	23.63	HSSIPGSPAR	[3] Phospho (ST), [7] Phospho (ST)	unnamed protein product [Ostreococcus tauri]	308799231	XP_003074396.1	Q01G97	Ot01g03360
584.731	1167.45	0.06961	25.1749	42.58	HSSIPGSPAR	[3] Phospho (ST), [7] Phospho (ST)	unnamed protein product [Ostreococcus tauri]	308799231	XP_003074396.1	Q01G97	Ot01g03360
544.748	1087.48	0.50411	27.2708	48.5	HSSIPGSPAR	[7] Phospho (ST)	unnamed protein product [Ostreococcus tauri]	308799231	XP_003074396.1	Q01G97	Ot01g03360
828.404	2482.19	0.30479	70.7583	27.7	HSSPLSSYALAPASSLFSQPSLR	[21] Phospho (ST)	Nuclear pore complex, p54 component (sc Nup57) (ISS) [Ostreococcus tauri]	308799563	XP_003074562.1	Q01FT1	Ot01g04980
547.754	1093.49	2.0627	19.0047	22.23	HSSVSVDKR	[3] Phospho (ST)	putative karyopherin-beta 3 variant (ISS) [Ostreococcus tauri]	308809235	XP_003081927.1	Q00Z29	Ot11g01250
577.256	1152.5	0.15349	53.4006	53.55	HVDSEIFAR	[4] Phospho (S)	SL-TPS/P (ISS) [Ostreococcus tauri]	308799041	XP_003074301.1	Q01GJ2	Ot01g02410
577.255	1152.5	0.35874	50.5936	41.04	HVDSEIFAR	[4] Phospho (ST)	SL-TPS/P (ISS) [Ostreococcus tauri]	308799041	XP_003074301.1	Q01GJ2	Ot01g02410
671.254	1340.49	0.24418	39.8268	45.79	HVISNPDDYSD	[10] Phospho (S)	tRNA(1-methyladenosine) methyltransferase, subunit GCD14 (ISS) [Ostreococcus tauri]	308806089	XP_003080356.1	Q015A6	Ot07g02500
671.253	1340.49	0.12562	37.237	43.95	HVISNPDDYSD	[10] Phospho (S)	tRNA(1-methyladenosine) methyltransferase, subunit GCD14 (ISS) [Ostreococcus tauri]	308806089	XP_003080356.1	Q015A6	Ot07g02500
671.254	1340.49	0.36459	36.1017	55.29	HVISNPDDYSD	[10] Phospho (ST)	tRNA(1-methyladenosine) methyltransferase, subunit GCD14 (ISS) [Ostreococcus tauri]	308806089	XP_003080356.1	Q015A6	Ot07g02500
671.254	1340.49	0.55522	34.1738	51.47	HVISNPDDYSD	[10] Phospho (ST)	tRNA(1-methyladenosine) methyltransferase, subunit GCD14 (ISS) [Ostreococcus tauri]	308806089	XP_003080356.1	Q015A6	Ot07g02500
974.39	1946.77	0.10501	31.4154	65.39	IAAANGGSSDASDLPANEK	[9] Phospho (ST), [12] Phospho (ST)	initiation factor 3g (ISS) [Ostreococcus tauri]	308805466	XP_003080045.1	Q016G8	Ot06g04320
1093.44	2184.86	0.13422	38.1766	127.88	IAAGEDSEEEGGVDAEEAEAK	[7] Phospho (ST)	unnamed protein product [Ostreococcus tauri]	308801597	XP_003078112.1	Q01CV1	Ot03g02000
729.294	2184.86	0.74712	36.7176	45.95	IAAGEDSEEEGGVDAEEAEAK	[7] Phospho (ST)	unnamed protein product [Ostreococcus tauri]	308801597	XP_003078112.1	Q01CV1	Ot03g02000
1093.44	2184.86	0.20442	36.739	106.07	IAAGEDSEEEGGVDAEEAEAK	[7] Phospho (ST)	unnamed protein product [Ostreococcus tauri]	308801597	XP_003078112.1	Q01CV1	Ot03g02000
1279.52	2557.02	0.56026	40.0395	114.09	IAAGEDSEEEGGVDAEEAEAKDEK	[7] Phospho (S)	unnamed protein product [Ostreococcus tauri]	308801597	XP_003078112.1	Q01CV1	Ot03g02000
1279.52	2557.02	0.27313	39.0795	108.3	IAAGEDSEEEGGVDAEEAEAKDEK	[7] Phospho (ST)	unnamed protein product [Ostreococcus tauri]	308801597	XP_003078112.1	Q01CV1	Ot03g02000
853.349	2557.02	0.67483	39.0574	64.03	IAAGEDSEEEGGVDAEEAEAKDEK	[7] Phospho (ST)	unnamed protein product [Ostreococcus tauri]	308801597	XP_003078112.1	Q01CV1	Ot03g02000
1279.52	2557.02	0.31908	38.5563	105.84	IAAGEDSEEEGGVDAEEAEAKDEK	[7] Phospho (ST)	unnamed protein product [Ostreococcus tauri]	308801597	XP_003078112.1	Q01CV1	Ot03g02000
853.348	2557.02	0.17198	38.5563	53.46	IAAGEDSEEEGGVDAEEAEAKDEK	[7] Phospho (ST)	unnamed protein product [Ostreococcus tauri]	308801597	XP_003078112.1	Q01CV1	Ot03g02000
853.349	2557.03	0.97901	37.6707	59.51	IAAGEDSEEEGGVDAEEAEAKDEK	[7] Phospho (ST)	unnamed protein product [Ostreococcus tauri]	308801597	XP_003078112.1	Q01CV1	Ot03g02000
476.236	950.458	0.72852	26.9809	20.52	IAAVASPSR	[8] Phospho (ST)	tesmin/TSO1-like CXC domain-containing protein (ISS) [Ostreococcus tauri]	308814306	XP_003084458.1	Q00RU0	Ot20g00770
703.277	1404.54	0.67938	47.416	23.67	IADWCETRTSS	[11] Phospho (S)	SET domain-containing protein-like (ISS) [Ostreococcus tauri]	308813041	XP_003083827.1	Q00TM2	Ot17g00670
703.276	1404.54	0.14561	43.2977	20.01	IADWCETRTSS	[11] Phospho (S)	SET domain-containing protein-like (ISS) [Ostreococcus tauri]	308813041	XP_003083827.1	Q00TM2	Ot17g00670
539.271	1076.53	0.00225	43.5426	27.26	IAHSLSIEK	[4] Phospho (S)| [6] Phospho (S)	CLPB1_SYNEL Chaperone clpB 1 dbj|BAC08941.1|Ot01g00720| ClpB protein (ISS) [Ostreococcus tauri]	308798703	XP_003074131.1	Q01H11	Ot01g00720
539.271	1076.53	0.20455	40.6848	35.02	IAHSLSIEK	[6] Phospho (ST)	CLPB1_SYNEL Chaperone clpB 1 dbj|BAC08941.1| ClpB protein (ISS) [Ostreococcus tauri]	308798703	XP_003074131.1	Q01H11	Ot01g00720
539.27	1076.53	0.5345	38.2293	23.79	IAHSLSIEK	[6] Phospho (ST)	CLPB1_SYNEL Chaperone clpB 1 dbj|BAC08941.1| ClpB protein (ISS) [Ostreococcus tauri]	308798703	XP_003074131.1	Q01H11	Ot01g00720
603.317	1204.62	1.05844	38.6254	24.97	IAHSLSIEKK	[6] Phospho (S)	CLPB1_SYNEL Chaperone clpB 1 dbj|BAC08941.1|Ot01g00720| ClpB protein (ISS) [Ostreococcus tauri]	308798703	XP_003074131.1	Q01H11	Ot01g00720
603.318	1204.62	0.10795	36.9758	25.54	IAHSLSIEKK	[6] Phospho (ST)	CLPB1_SYNEL Chaperone clpB 1 dbj|BAC08941.1| ClpB protein (ISS) [Ostreococcus tauri]	308798703	XP_003074131.1	Q01H11	Ot01g00720
821.847	1641.68	1.90821	45.58	29.67	IAIEEVESDDSAER	[11] Phospho (ST)	Chromatin remodeling complex WSTF-ISWI, large subunit (contains heterochromatin localization, PHD and BROMO domains) (ISS) [Ostreococcus tauri]	308812053	XP_003083334.1	Q00V17	Ot15g01910
861.829	1721.64	0.02971	42.1615	40.95	IAIEEVESDDSAER	[8] Phospho (ST), [11] Phospho (ST)	Chromatin remodeling complex WSTF-ISWI, large subunit (contains heterochromatin localization, PHD and BROMO domains) (ISS) [Ostreococcus tauri]	308812053	XP_003083334.1	Q00V17	Ot15g01910
1002.35	3004.04	0.25394	48.0373	38.89	IALGDDAPYMEGSDDEESDDDEDAVR	[10] Oxidation (M), [13] Phospho (ST), [18] Phospho (ST)	trithorax-like (ISS) [Ostreococcus tauri]	308801407	XP_003078017.1	Q01D46	Ot03g01050
1012.87	3035.59	0.00705	65.3621	28.25	IALVPAAVAPAAAPVSNGVKPTVNIQECAK	[22] Phospho (T)	adaptin family protein (ISS) [Ostreococcus tauri]	308810863	XP_003082740.1	Q00WR4	Ot13g02690
1016.96	2031.9	0.05747	60.7232	74.61	IAPPELSDDSDGELPEIR	[10] Phospho (S)	unnamed protein product [Ostreococcus tauri]	308803216	XP_003078921.1		Ot04g04030
1016.96	2031.9	0.48487	60.6162	69.92	IAPPELSDDSDGELPEIR	[10] Phospho (ST)	unnamed protein product [Ostreococcus tauri]	308803216	XP_003078921.1		Ot04g04030
678.309	2031.9	0.45137	58.1078	22.54	IAPPELSDDSDGELPEIR	[7] Phospho (ST)	unnamed protein product [Ostreococcus tauri]	308803216	XP_003078921.1		Ot04g04030
[truncated: 3,565 more rows]
