# Supplementary material for: The reduced kinome of Ostreococcus tauri: core eukaryotic signalling components in a tractable model species
Source: BMC Genomics. 2014 Aug 2;15:640. doi: 10.1186/1471-2164-15-640 (PMC4143559; doi:10.1186/1471-2164-15-640)
Supplement: Supplementary file 5 — Additional file 5: Table S2: Kinase and phosphatase classifications in O. tauri. The description and classification of 133 O. tauri protein kinases and 34 phosphatases based on sequence phylogeny and domain structure. (XLSX 17 KB) [file 12864_2014_6366_MOESM5_ESM.xlsx]

## Sheet: Kinases
Locus ID	Name	Description	Group	Family
Ot12g01280	SIA-like			ABC1
Ot09g03560	OSA1-like			ABC1
Ot01g05460	OSA1			ABC1
Ot02g03190				ABC1
Ot03g01200				ABC1
Ot03g01990				ABC1
Ot04g02190				ABC1
Ot04g03910				ABC1
Ot05g05080				ABC1
Ot06g03380				ABC1
Ot06g04380				ABC1
Ot07g00690				ABC1
Ot07g01720				ABC1
Ot07g02630				ABC1
Ot08g00750				ABC1
Ot13g01400				ABC1
Ot15g00040				ABC1
Ot15g01390				ABC1
Ot16g01430				ABC1
Ot16g02190				ABC1-like
Ot10g00660	WEE1		WEE1	AGC
Ot10g02860			WEE1	AGC
Ot02g05760	PKG/PKA	cNMP-dependent protein kinase		AGC
Ot07g02590	S6K	Ribosomal protein S6 kinase		AGC
Ot16g02900	PHOT	Phototropin		AGC
Ot03g02170	PDK1	Phosphoinositide dependent kinase 1		AGC
Ot09g00870	NDR	Nuclear Dbf2-Related		AGC
Ot09g04120	IRE		IRE	AGC
Ot04g02440				AGC
Ot11g00890				AGC
Ot13g01150				AGC
Ot13g02840				AGC
Ot17g00820				AGC
Ot02g06280	IRE1		IRE	AGC-like
Ot09g03900			IREL	AGC-like
Ot01g04900			IREL	AGC-like
Ot14g01110		Unusual AGC		AGC-like
Ot10g01060	AUR			AUR
Ot13g01960				AUR-like
Ot12g00570	BUB1			BUB
Ot05g02300	BUB1-like			BUB1-like
Ot01g02880	SNRK2		SNRK2	CAMK
Ot06g03970	SNRK1	SNF-related serine/threonine-protein kinase	SNRK	CAMK
Ot15g01210	CDPK	Calcium Dependent Protein Kinase	CDPK	CAMK
Ot03g03430	CDPK	Calcium Dependent Protein Kinase	CDPK	CAMK
Ot09g03470	CDPK	Calcium Dependent Protein Kinase	CDPK	CAMK
Ot04g05350	SNRK-like			CAMK-like
Ot01g05370				CAMK-like
Ot05g03490				CAMK-like
Ot07g01980				CAMK-like
Ot10g01030				CAMK-like
Ot10g01520				CAMK-like
Ot10g01610				CAMK-like
Ot13g00830		Calcineurin B-like (CBL) interacting protein kinase (CIPK)	CIPK	CAMK-like
Ot20g00620				CAMK-like
Ot01g01760		Unusual CAMK		CAMK-like
Ot20g00190		Atypical SNRK		CAMK-like
Ot20g00760				CAMK-like
Ot06g01000			CPK-like	CAMK-like
Ot02g06160	CK1	Casine Kinase 1		CK1
Ot09g03370		Atypical CK1-like kinase		CK1-like
Ot02g05270				CK1-like
Ot02g06100				CK1-like
Ot18g00860				CK1-like
Ot12g02620	CK2	Casine Kinase 2 (alpha catalytic subunit)		CK2
Ot03g04070				CK2
Ot12g01620				CK2
Ot04g00510	GSK3	Glycogen synthase kinase 3	GSK3	CMGC
Ot09g02480	SPRK	SR protein kinase	SPRK	CMGC
Ot08g00430	MAPK	Mitogen-activated protein kinase	MAPK	CMGC
Ot09g04000	MAPK	Mitogen-activated protein kinase	MAPK	CMGC
Ot15g00120	MAPK	Mitogen-activated protein kinase	MAPK	CMGC
Ot01g04200	CDKC	Part of CDKC kinase complex	CDC2	CMGC
Ot07g01260	CDKD	Cyclin-dependent kinase D	CDC3	CMGC
Ot12g00510	CDKE	Cyclin-dependent kinase E	CDK8	CMGC
Ot15g00680	CDKB	Cyclin-dependent kinase B	CDC2	CMGC
Ot07g04140	CDK10	Cell division protein kinase 10	CDC2	CMGC
Ot01g05560	PRP4-like	Pre-mRNA Processing (PRP) Kinase	DYRK	CMGC
Ot04g01790	CMGC4.5.8		DYRK	CMGC
Ot09g00650	AME	LAMMER-type protein kinase	DYRK	CMGC
Ot05g02500			DYRK	CMGC
Ot10g03620	YAK1	Yet Another Kinase (YAK) 1	DYRK	CMGC
Ot18g01860			DYRK	CMGC
Ot01g02660	CDKG	Cyclin-dependent kinase 2	CDC2	CMGC
Ot04g00130	CDKA	cyclin-dependent kinase A	CDC2	CMGC
Ot05g02030				CMGC-like
Ot13g02950	SCY1	Cytoplasmic trna export protein		SCY1
Ot05g03870				Haspin
Ot17g01320	Rho-HK			HK
Ot09g02160	LOV-HK			HK
Ot10g02730		Pyruvate dehydrogenase kinase		PDK
Ot12g01960	ATM			P3K
Ot12g01950	DNAPK			P3K
Ot02g03510				P3K
Ot07g03350	ATR			P3K
Ot08g01230	TRRAP			P3K
Ot01g05130	TOR			P3K
Ot04g00800	PLK1	Polo-like kinase 1		PLK
Ot12g00410				PP2C-K
Ot03g04580				PP2C-K
Ot09g01420	BUD32		BUD32	RIO
Ot06g01790	RIO2			RIO
Ot14g00390	RIO1			RIO
Ot15g01440	RUK	Microtubule-associated kinase-like protein RUNKEL		RUK
Ot06g01800	APG1-like	APG1 like Kinase		STE
Ot16g01040				STE
Ot02g05830			MAP4K	STE-like
Ot13g02030			MAP4K	STE
Ot13g01170	MAP3K	MAP kinase kinase kinase	MAP3K	STE
Ot17g02120	CDC15	Cell Division Cycle kinase	MAP3K	STE
Ot08g00170	WNK1	WNK1-like kinase	MAP4K	STE
Ot11g01380				STE-like
Ot04g04050	MAP2K	MAP kinase kinase	MAP2K	STE
Ot17g00620			MAP2K-like	STE-like
Ot02g00650				STN
Ot06g00880				STN
Ot03g05370				STN-like
Ot11g02960				STN-like
Ot14g02040				STN-like
Ot08g00790			Atypical	TKL-like
Ot11g02430				TKL-like
Ot05g02530		ACT-like domain containing protein tyrosine kinase	GmPK6/AtMRK1	TKL
Ot04g05250			CTR1-like	TKL
Ot11g00940			CTR1-like	TKL
Ot15g02970	VIK-like		Ankyrin Repeat Domain Kinase	TKL
Ot09g00860				TKL
Ot12g01310	EDR1	Enhanced disease resistance 1 protein kinase	CTR1-like	TKL
Ot14g03220				TKL
Ot05g01660				TKL
Ot05g03290	EDR1-like	Enhanced disease resistance 1 like protein kinase		TKL-like
Ot05g02600	EDR1-like	Enhanced disease resistance 1 like protein kinase		TKL-like
Ot18g01340	EDR1-like	Enhanced disease resistance 1 like protein kinase		TKL-like
Ot17g01500				Other

## Sheet: Phosphatases
Locus ID	Name	Description	Group	Family
Ot07g01800				PP2C
Ot09g03800				PP2C
Ot01g02010				PP2C
Ot01g02430				PP2C
Ot03g05120				PP2C
Ot04g00990				PP2C
Ot06g03320				PP2C
Ot07g04340				PP2C
Ot03g04580		PP2C with kinase domain		PP2C
Ot12g00410		PP2C with kinase domain		PP2C
Ot01g05370		PP2C fragment		PP2C
Ot02g04380				PP2C
Ot02g04880				PP2C
Ot04g05200				PP1
Ot05g03810				PTP
Ot14g00860				PP1
Ot06g01920				PP2C
Ot07g03770		3-phosphoserine phosphatase		DSP
Ot14g00860				PP1
Ot04g03870			PPX	PP
Ot07g01700			PP2A	PP
Ot08g00330				PP
Ot10g01220			BSL	PP
Ot10g01860				PP
Ot15g00340			PPZ	PP
Ot18g01240				PP
Ot02g05470	Cdc25			DSP
Ot11g03030			DSP12	DSP
Ot06g03760				DSP
Ot11g03030				DSP
Ot13g02940				DSP
Ot17g01230				DSP
Ot18g01540
Ot12g02910				Ctdsp2 like
