# Supplementary material for: The reduced kinome of Ostreococcus tauri: core eukaryotic signalling components in a tractable model species
Source: BMC Genomics. 2014 Aug 2;15:640. doi: 10.1186/1471-2164-15-640 (PMC4143559; doi:10.1186/1471-2164-15-640)
Supplement: Supplementary file 9 — Additional file 9: Table S3: Sequence accessions for phylogenies. RefSeq and UniProt protein sequence accessions for the H. sapiens and D. melanogaster sequences, referred to by gene name in the phylogenies. (XLSX 13 KB) [file 12864_2014_6366_MOESM9_ESM.xlsx]

## Sheet: Sheet1
Figure	Name	Accession	Species
2	TRAAP	NP_003487	H. sapiens
2	DNAPK	NP_008835	H. sapiens
2	SMG1	NP_055907	H. sapiens
2	FRAP	NP_004949	H. sapiens
2	ATR	NP_001175	H. sapiens
2	ATM	NP_000042	H. sapiens
3	CDK2	NP_001789	H. sapiens
3	CDK3	NP_001249	H. sapiens
3	CDK4	NP_000066	H. sapiens
3	CDK5	NP_004926	H. sapiens
3	CDK6	NP_001250	H. sapiens
3	CDK7	NP_001790	H. sapiens
3	CDK8	NP_001251	H. sapiens
3	CDK9	NP_001252	H. sapiens
3	CDK10	NP_003665	H. sapiens
3	CDK11A	NP_277073	H. sapiens
3	CDK11B	XP_005244837	H. sapiens
3	CDK13	NP_003709	H. sapiens
3	CDK19	NP_055891	H. sapiens
3	CCRK	NP_001034892	H. sapiens
3	CDC2	NP_001777	H. sapiens
3	CRK7	NP_057591	H. sapiens
3	PCTAIR1	NP_006192	H. sapiens
3	PCTAIR2	NP_002586	H. sapiens
3	PCTAIR3	NP_997668	H. sapiens
3	PFTAIR1	NP_036527	H. sapiens
3	PFTAIR2	NP_631897	H. sapiens
3	ERK1	NP_002737	H. sapiens
3	ERK2	NP_002736	H. sapiens
3	ERK3	NP_002739	H. sapiens
3	ERK4	NP_002738	H. sapiens
3	ERK5	NP_620602	H. sapiens
3	ERK7	NP_620590	H. sapiens
3	JNK1	NP_002741	H. sapiens
3	JNK2	NP_002743	H. sapiens
3	JNK3	NP_002744	H. sapiens
3	NLK	NP_057315	H. sapiens
3	P38α	NP_001306	H. sapiens
3	P38β	NP_002742	H. sapiens
3	P38γ	NP_002960	H. sapiens
3	P38δ	NP_002745	H. sapiens
3	GSK3α	NP_063937	H. sapiens
3	GSK3β	NP_002084	H. sapiens
3	HSP90AB1	NP_001258901	H. sapiens
3	HSP90AA1	Q2VPJ6	H. sapiens
4	PKACα	NP_002721	H. sapiens
4	PKACβ	NP_002722	H. sapiens
4	PKACγ	NP_002723	H. sapiens
4	PRKX	NP_005035	H. sapiens
4	PKG1	NP_006249	H. sapiens
4	PKG2	NP_006250	H. sapiens
4	PDK1	NP_0026	H. sapiens
4	RSK1	NP_066958	H. sapiens
4	RSK2	NP_004577	H. sapiens
4	RSK3	NP_002944	H. sapiens
4	RSK4	NP_055311	H. sapiens
4	MSK1	NP_004746	H. sapiens
4	MSK2	NP_003933	H. sapiens
4	p70S6Kα	NP_003943	H. sapiens
4	p70S6Kβ	NP_003152	H. sapiens
6	AMPKa1	NP_006242	H. sapiens
6	AMPKa2	NP_006243	H. sapiens
6	BRSK1	NP_115806	H. sapiens
6	MEKK15	NP_079328	H. sapiens
6	MAP3K1	XP_042066	H. sapiens
6	MAP3K2	NP_006600	H. sapiens
6	MAP3K3	NP_002392	H. sapiens
6	MAP3K4	NP_005913	H. sapiens
6	MAP3K5	NP_005914	H. sapiens
6	MAP3K6	NP_004663	H. sapiens
6	MAP3K7	NP_001001671	H. sapiens
8	CK1α	NP_001883	H. sapiens
8	CK1α2	NP_660204	H. sapiens
8	CK1δ	NP_620693	H. sapiens
8	CK1ε	NP_689407	H. sapiens
8	CK2α1	NP_001886	H. sapiens
8	CK2α2	NP_001887	H. sapiens
8	CK2β	NP_001311	H. sapiens
8	CK2α	NP_730774	D. melanogaster
8	CK2β	NP_477407	D. melanogaster
